# Supplementary material for: (R)-(1-Ammonio­prop­yl)phospho­nate
Source: Acta Crystallogr Sect E Struct Rep Online. 2010 Oct 20;66(Pt 11):o2823–4. doi: 10.1107/S1600536810040304 (PMC3009303; doi:10.1107/S1600536810040304)
Supplement: Supplementary file 2 [file e-66-o2823-Isup2.hkl]

# 
# h,k,l, Fc-squared, Fo-squared, sigma(Fo-squared) and status flag 
# 
data_I
_shelx_title 'I in P2(1)' 
_shelx_refln_list_code          4 
_shelx_F_calc_maximum      114.09 
_exptl_crystal_F_000       296.00 
_reflns_d_resolution_high  0.6516 
 
loop_ 
 _symmetry_equiv_pos_as_xyz 
 'x, y, z' 
 '-x, y+1/2, -z' 
 
_cell_length_a     9.3988 
_cell_length_b     6.2511 
_cell_length_c    10.8575 
_cell_angle_alpha  90.000 
_cell_angle_beta  105.731 
_cell_angle_gamma  90.000 
 
_shelx_F_squared_multiplier     1.000 
 
loop_ 
 _refln_index_h 
 _refln_index_k 
 _refln_index_l 
 _refln_F_squared_calc 
 _refln_F_squared_meas 
 _refln_F_squared_sigma 
 _refln_observed_status 
   4  -7   0        2.87       -0.92      5.45 o 
   5  -7   0      160.28      169.20     25.34 o 
   6  -7   0       42.66       34.89      9.86 o 
   7  -7   0       69.03       66.60     20.67 o 
   8  -7   0       20.69       14.88     11.50 o 
   9  -7   0       25.71       37.09     14.13 o 
   1  -6   0      237.86      206.22     10.50 o 
   3  -6   0      145.35      157.31      9.26 o 
   4  -6   0       81.70       72.05      9.09 o 
   5  -6   0       81.75      111.16     11.64 o 
   6  -6   0       87.18       90.79     12.40 o 
   7  -6   0      238.16      264.47     18.86 o 
   8  -6   0       99.87      112.44     16.04 o 
   9  -6   0      236.84      229.24     37.65 o 
  10  -6   0       96.26      104.11     18.25 o 
   2  -5   0      651.03      656.37     10.09 o 
   3  -5   0       34.15       35.78      3.97 o 
   4  -5   0      582.94      570.63     15.86 o 
   5  -5   0       44.90       30.88     10.82 o 
   6  -5   0       12.14       21.62     11.15 o 
   7  -5   0      134.76      172.50     11.25 o 
   8  -5   0       70.79       73.10     10.20 o 
   9  -5   0      232.50      236.72     20.35 o 
  10  -5   0       45.63       90.25     20.29 o 
  11  -5   0        9.23       40.98     16.51 o 
   0  -4   0     1288.41     1353.09     31.37 o 
   1  -4   0       79.87       80.11      3.11 o 
   2  -4   0      225.73      186.44      6.49 o 
   3  -4   0      387.37      382.87      8.91 o 
   4  -4   0      443.76      436.79     10.45 o 
   5  -4   0      346.74      343.75      6.02 o 
   6  -4   0      432.98      424.70      7.92 o 
   7  -4   0      118.66      121.90      7.23 o 
   8  -4   0       33.77       34.71      7.05 o 
   9  -4   0       70.95       82.96      7.74 o 
  10  -4   0      116.37      122.88      9.11 o 
  11  -4   0      191.95      161.07     14.74 o 
  12  -4   0       54.08       39.21     14.85 o 
   1  -3   0      642.07      609.57     10.07 o 
   2  -3   0     1623.80     1568.40     26.95 o 
   3  -3   0      157.56      173.48      3.58 o 
   4  -3   0      423.44      430.28      6.27 o 
   5  -3   0      261.67      263.14      6.77 o 
   6  -3   0      158.70      162.50      5.52 o 
   7  -3   0      208.69      206.56      7.21 o 
   8  -3   0       48.54       55.92      5.67 o 
   9  -3   0      252.90      247.90      9.95 o 
  10  -3   0      115.49      123.14     12.85 o 
  11  -3   0      107.30      109.34     13.45 o 
  12  -3   0       90.18      122.47     18.81 o 
  13  -3   0       41.79       51.82     17.63 o 
   1  -2   0     3760.81     3754.03     42.42 o 
   2  -2   0     1171.51     1173.73      9.43 o 
   3  -2   0     1781.05     1732.36     12.83 o 
   4  -2   0      109.21      116.96      3.23 o 
   5  -2   0      164.44      178.24      4.12 o 
   6  -2   0       19.95       17.60      2.61 o 
   7  -2   0       13.82       12.36      3.10 o 
   8  -2   0      511.84      495.54      9.59 o 
   9  -2   0      129.91      133.95      7.49 o 
  10  -2   0      183.47      199.12     10.85 o 
  11  -2   0        5.75        2.98      6.67 o 
  12  -2   0       86.35       82.57     10.62 o 
  13  -2   0       41.84       42.92     15.58 o 
   1  -1   0     3251.02     3081.66     23.63 o 
   2  -1   0     3117.97     3090.19     18.38 o 
   3  -1   0      788.69      799.74      6.02 o 
   4  -1   0      619.66      735.07      8.08 o 
   5  -1   0      185.14      190.75      3.79 o 
   6  -1   0      399.35      384.54      6.39 o 
   7  -1   0      171.20      164.38      5.07 o 
   8  -1   0      472.19      453.55      8.51 o 
   9  -1   0       93.57      106.50      6.74 o 
  10  -1   0      317.06      319.36     11.78 o 
  11  -1   0       48.91       47.35      7.61 o 
  12  -1   0       80.01       78.68      9.15 o 
  13  -1   0       63.33       69.89     16.36 o 
   2   0   0     4293.06     3969.73     22.64 o 
   3   0   0       61.64       66.42      1.85 o 
   4   0   0      211.03      192.76      3.62 o 
   5   0   0        1.27        4.16      1.71 o 
   6   0   0       80.22       87.64      3.75 o 
   7   0   0        0.06       -0.74      2.19 o 
   8   0   0      403.08      394.79      7.25 o 
   9   0   0       80.73       84.58      6.47 o 
  10   0   0        0.72       -2.80      5.97 o 
  11   0   0      324.59      348.42     12.89 o 
  12   0   0        6.40       15.31      7.09 o 
  13   0   0       47.63       45.22     12.97 o 
   1   1   0     3249.78     3145.38     19.68 o 
   2   1   0     3111.75     3056.41     17.21 o 
   3   1   0      780.88      788.01      6.06 o 
   4   1   0      625.63      738.27      6.80 o 
   5   1   0      178.27      183.91      3.96 o 
   6   1   0      406.28      402.19      5.52 o 
   7   1   0      172.89      177.56      4.48 o 
   8   1   0      474.52      457.83      8.02 o 
   9   1   0       93.98       99.77      6.75 o 
  10   1   0      316.76      306.55     11.42 o 
  11   1   0       49.14       47.12      7.34 o 
  12   1   0       81.89       86.18      9.00 o 
  13   1   0       63.43      103.53     24.95 o 
   0   2   0     3997.05     4211.59     46.92 o 
   1   2   0     3755.49     3777.65     28.27 o 
   2   2   0     1164.27     1181.21      8.99 o 
   3   2   0     1777.52     1721.44     12.34 o 
   4   2   0      106.45      112.60      3.18 o 
   5   2   0      165.20      167.43      3.84 o 
   6   2   0       20.61       19.81      2.42 o 
   7   2   0       11.88       12.07      2.68 o 
   8   2   0      506.65      488.48      8.54 o 
   9   2   0      131.00      134.83      7.87 o 
  10   2   0      179.74      192.42     21.66 o 
  11   2   0        5.42        6.78      8.16 o 
  12   2   0       87.87      118.99     27.74 o 
  13   2   0       42.49       18.92     19.83 o 
   1   3   0      654.19      633.45      9.37 o 
   2   3   0     1618.00     1556.66     13.29 o 
   3   3   0      159.32      180.91      3.63 o 
   4   3   0      430.91      440.28      5.38 o 
   5   3   0      262.92      277.60      5.11 o 
   6   3   0      164.05      166.70      4.52 o 
   7   3   0      211.01      212.20      5.45 o 
   8   3   0       50.15       59.73      4.44 o 
   9   3   0      251.03      258.30     10.67 o 
  10   3   0      112.26      143.08     12.93 o 
  11   3   0      108.24      120.31     17.96 o 
  12   3   0       89.30       55.22     22.68 o 
  13   3   0       41.07       16.85     20.22 o 
   0   4   0     1286.62     1379.80     35.77 o 
   1   4   0       81.60       80.86      3.18 o 
   2   4   0      232.74      211.77      4.88 o 
   3   4   0      385.59      384.44      6.18 o 
   4   4   0      440.58      427.65      5.56 o 
   5   4   0      338.68      340.98      5.31 o 
   6   4   0      436.66      414.68      6.96 o 
   7   4   0      113.58      104.90      5.40 o 
   8   4   0       33.48       37.87      5.56 o 
   9   4   0       72.81       72.28      8.38 o 
  10   4   0      115.46      106.10     12.06 o 
  11   4   0      191.48      234.99     54.76 o 
  12   4   0       53.51       42.26     21.91 o 
   1   5   0     1348.17     1271.51     16.17 o 
   2   5   0      652.85      649.75     11.04 o 
   3   5   0       33.89       47.00      4.11 o 
   4   5   0      582.77      558.08     10.00 o 
   5   5   0       46.67       39.10      5.17 o 
   6   5   0       12.79       10.42      3.23 o 
   7   5   0      136.18      144.06      8.37 o 
   8   5   0       72.79       81.77      7.65 o 
   9   5   0      234.75      228.43     11.73 o 
  10   5   0       47.25       36.59      9.21 o 
  11   5   0        9.83       47.70     19.05 o 
   0   6   0      162.37      161.74      7.08 o 
   1   6   0      233.41      221.64      7.75 o 
   2   6   0       74.77       70.06      6.00 o 
   3   6   0      150.38      156.62      8.52 o 
   4   6   0       84.00       84.07     15.48 o 
   5   6   0       82.23       80.45      5.74 o 
   6   6   0       87.27       78.41      6.40 o 
   7   6   0      236.79      221.03     11.88 o 
   8   6   0      101.69      149.40     11.13 o 
   9   6   0      235.45      253.76     14.70 o 
  10   6   0       94.85      118.73     17.24 o 
   1   7   0      801.38      785.86     25.66 o 
   2   7   0       52.26       67.90      8.03 o 
   3   7   0        9.88       19.70      6.81 o 
   4   7   0        2.84        0.24      6.69 o 
   5   7   0      164.90      166.12     14.26 o 
   6   7   0       43.92       51.33      5.87 o 
   7   7   0       69.88       79.68     10.24 o 
   8   7   0       20.11       30.47      9.53 o 
   9   7   0       24.74       19.10      7.50 o 
   0   8   0      333.63      343.22     27.09 o 
   1   8   0        7.33        1.07      3.76 o 
   2   8   0       33.43       38.29     10.24 o 
   3   8   0       21.41       25.72     11.08 o 
   4   8   0       74.44       75.91     14.97 o 
   5   8   0       72.20       61.18     13.61 o 
   6   8   0       49.80       59.92      6.41 o 
   7   8   0       79.14      107.97     12.83 o 
   1   9   0        2.43        3.59      3.66 o 
   2   9   0      203.13      206.39     13.42 o 
   3   9   0        1.11       12.78      9.85 o 
   4   9   0       72.78       77.38     14.26 o 
  -9  -7   1       50.52       59.36     15.30 o 
  -8  -7   1       37.10       32.22     12.73 o 
  -7  -7   1       23.50       21.56     10.80 o 
  -6  -7   1       18.43       19.56      9.31 o 
  -5  -7   1      285.06      277.01     14.58 o 
  -4  -7   1       35.64       26.38      7.32 o 
  -3  -7   1      200.82      201.95     15.30 o 
   4  -7   1       42.17       46.66      7.53 o 
   5  -7   1       46.61       60.03      9.72 o 
   6  -7   1       26.33       17.24      9.55 o 
   7  -7   1       52.85       63.76     23.14 o 
   8  -7   1       46.33       48.08     13.53 o 
   9  -7   1       93.36      113.56     16.94 o 
 -10  -6   1        2.44        9.22     13.70 o 
  -9  -6   1      108.75      119.30     17.07 o 
  -8  -6   1      105.57      107.22     15.39 o 
  -7  -6   1      161.89      196.06     16.79 o 
  -6  -6   1       81.24       98.30     12.69 o 
  -5  -6   1      249.86      294.23     15.72 o 
  -4  -6   1      180.26      181.53     11.69 o 
  -3  -6   1        2.14        1.39      5.16 o 
  -2  -6   1       13.51        9.85      7.52 o 
   2  -6   1       50.43       43.55      5.83 o 
   3  -6   1      227.60      238.47     11.36 o 
   4  -6   1       31.55       31.91      8.39 o 
   5  -6   1       49.07       59.23     12.38 o 
   6  -6   1      168.94      184.66     15.53 o 
   7  -6   1       40.25       26.80     11.38 o 
   8  -6   1       12.30        3.49     11.18 o 
   9  -6   1       59.77       61.25     15.57 o 
  10  -6   1       56.76       56.37     16.41 o 
 -11  -5   1       35.18       31.14     15.41 o 
 -10  -5   1       59.28       60.51     16.14 o 
  -9  -5   1        8.49        9.39     11.66 o 
  -8  -5   1        1.02        7.53     10.46 o 
  -7  -5   1      270.30      261.41     18.16 o 
  -6  -5   1      251.08      251.10     16.18 o 
  -5  -5   1        5.13       -3.86      8.43 o 
  -4  -5   1       47.19       44.71      6.61 o 
  -3  -5   1       54.13       50.82      4.98 o 
  -2  -5   1      531.56      500.47      8.33 o 
  -1  -5   1       98.58       92.19      9.40 o 
   0  -5   1      176.31      157.88      8.43 o 
   1  -5   1      582.36      536.88     16.85 o 
   2  -5   1      206.70      215.25      7.01 o 
   3  -5   1       70.94       72.95      5.76 o 
   4  -5   1      446.16      448.75     21.00 o 
   5  -5   1      113.34      104.52     25.41 o 
   6  -5   1      123.51      124.63      7.91 o 
   7  -5   1       65.53       53.39      7.94 o 
   8  -5   1       24.72       25.99      7.92 o 
   9  -5   1      239.56      230.06     32.53 o 
  10  -5   1       42.03       27.74     14.52 o 
  11  -5   1      139.48      172.02     21.93 o 
 -12  -4   1       20.75       27.36     14.80 o 
 -11  -4   1       70.44       74.64     12.31 o 
 -10  -4   1       80.73       90.50      9.78 o 
  -9  -4   1      134.37      137.06      8.75 o 
  -8  -4   1      149.12      155.08      9.35 o 
  -7  -4   1       11.32       14.14      4.62 o 
  -6  -4   1      123.55      118.12      4.88 o 
  -5  -4   1      241.93      238.38      6.20 o 
  -4  -4   1      939.09      912.35     15.10 o 
  -3  -4   1      115.43      123.40      5.50 o 
  -2  -4   1      663.67      658.28     11.43 o 
  -1  -4   1      123.43      127.33      4.23 o 
   0  -4   1      448.52      445.76     14.13 o 
   1  -4   1      127.78      133.13      5.58 o 
   2  -4   1      225.52      205.99      6.82 o 
   3  -4   1      523.31      520.24     10.70 o 
   4  -4   1       47.04       51.06      4.73 o 
   5  -4   1      427.02      409.18      7.73 o 
   6  -4   1       55.73       61.18      5.93 o 
   7  -4   1       38.82       35.31      6.61 o 
   8  -4   1      108.78      112.87      7.99 o 
   9  -4   1      114.50      103.20      8.43 o 
  10  -4   1        7.00       17.57     12.51 o 
  11  -4   1       99.87       98.94     17.85 o 
  12  -4   1       13.99       15.46     15.04 o 
 -13  -3   1       59.89       39.05     35.84 o 
 -12  -3   1       15.53        9.66     13.28 o 
 -11  -3   1       46.13       45.27     16.64 o 
 -10  -3   1       74.14       70.81     10.87 o 
  -9  -3   1      232.59      215.48      9.41 o 
  -8  -3   1       12.94       13.92      5.20 o 
  -7  -3   1       96.71       91.91      6.28 o 
  -6  -3   1       87.79       92.56      4.46 o 
  -5  -3   1      362.30      335.87      6.56 o 
  -4  -3   1       75.22       76.79      2.81 o 
  -3  -3   1     1579.86     1526.36     19.08 o 
  -2  -3   1      462.24      429.73      8.01 o 
  -1  -3   1      136.78      131.24      4.54 o 
   0  -3   1       45.45       54.10      2.11 o 
   1  -3   1     1347.21     1279.48     17.39 o 
   2  -3   1      534.36      554.01     15.32 o 
   3  -3   1       17.11       12.31      1.94 o 
   4  -3   1      307.59      303.30      5.26 o 
   5  -3   1      100.03      116.16      4.93 o 
   6  -3   1      531.48      498.16      9.63 o 
   7  -3   1      234.99      213.98      7.46 o 
   8  -3   1      161.05      144.42      7.48 o 
   9  -3   1      144.04      149.11      8.60 o 
  10  -3   1       10.36        9.37      7.59 o 
  11  -3   1      109.80      112.14     11.77 o 
  12  -3   1       64.57       65.25     15.96 o 
 -13  -2   1       10.71       16.34     21.65 o 
 -12  -2   1      121.97      141.24     13.42 o 
 -11  -2   1      165.29      177.88     11.06 o 
 -10  -2   1       34.48       31.76      6.70 o 
  -9  -2   1       14.34       16.62      4.50 o 
  -8  -2   1      278.23      288.33      7.67 o 
  -7  -2   1      207.87      202.41      5.33 o 
  -6  -2   1      435.17      413.25      6.53 o 
  -5  -2   1      180.41      206.39      4.35 o 
  -4  -2   1      413.90      447.09      5.69 o 
  -3  -2   1      136.28      135.16      3.24 o 
  -2  -2   1      141.02      159.20      2.68 o 
  -1  -2   1     2076.37     1911.72     23.00 o 
   0  -2   1      848.21      820.72      8.46 o 
   1  -2   1      640.33      763.76     11.30 o 
   2  -2   1     1324.97     1327.06     10.92 o 
   3  -2   1     1957.23     1978.47     15.58 o 
   4  -2   1      106.88      121.26      3.38 o 
   5  -2   1      602.40      582.47      6.99 o 
   6  -2   1      632.62      608.16      8.34 o 
   7  -2   1      207.45      207.99      5.98 o 
   8  -2   1       80.10       78.02      5.53 o 
   9  -2   1      110.33      107.99      8.39 o 
  10  -2   1      427.85      438.30     14.09 o 
  11  -2   1       77.61       80.76      9.26 o 
  12  -2   1       28.70       28.21      9.24 o 
  13  -2   1       14.00        7.56     17.03 o 
 -14  -1   1       23.25       43.29     22.81 o 
 -13  -1   1      104.60      105.28     12.32 o 
 -12  -1   1       49.34       53.04      8.51 o 
 -11  -1   1       27.35       23.94      6.85 o 
 -10  -1   1       35.83       41.43      5.89 o 
  -9  -1   1      362.19      334.95      9.03 o 
  -8  -1   1      517.79      536.57      9.12 o 
  -7  -1   1      119.25      115.31      4.52 o 
  -6  -1   1      250.58      229.53      5.01 o 
  -5  -1   1      305.72      304.10      5.28 o 
  -4  -1   1      760.32      845.43      7.06 o 
  -3  -1   1      854.94      860.18      6.64 o 
  -2  -1   1      362.51      321.28      3.31 o 
  -1  -1   1       54.95       52.68      1.47 o 
   0  -1   1      848.19      925.28      8.89 o 
   1  -1   1     1046.65     1025.71      7.65 o 
   2  -1   1      551.81      529.06      4.82 o 
   3  -1   1       41.83       42.13      1.98 o 
   4  -1   1       46.35       64.52      2.47 o 
   5  -1   1      325.40      349.34      5.29 o 
   6  -1   1      184.27      181.22      4.78 o 
   7  -1   1      344.40      314.35      6.60 o 
   8  -1   1      186.08      200.35      6.37 o 
   9  -1   1       68.14       61.72      6.06 o 
  10  -1   1      201.52      203.51     10.43 o 
  11  -1   1       66.31       71.40      8.41 o 
  12  -1   1       98.41      109.34     17.59 o 
  13  -1   1        1.11        1.39     12.12 o 
 -14   0   1        0.57      -14.39     17.50 o 
 -13   0   1        0.47        7.31      7.96 o 
 -12   0   1        5.04        5.70      6.89 o 
 -11   0   1      326.02      328.83     15.32 o 
 -10   0   1      293.37      294.76     11.32 o 
  -9   0   1       39.23       49.67      5.71 o 
  -8   0   1       41.49       55.13      3.96 o 
  -7   0   1        7.94        3.64      2.53 o 
  -6   0   1       14.22       16.75      2.21 o 
  -5   0   1      110.24      107.45      3.61 o 
  -4   0   1      218.88      278.73      3.86 o 
  -3   0   1      734.87      744.82      5.48 o 
  -2   0   1      178.51      185.91      2.48 o 
   2   0   1     3135.89     2842.31     15.26 o 
   3   0   1       39.93       40.99      1.73 o 
   4   0   1        0.09        0.43      1.50 o 
   5   0   1       83.20      104.59      3.17 o 
   6   0   1       19.85       14.04      2.22 o 
   7   0   1      283.69      278.32      5.02 o 
   8   0   1      624.51      601.04     10.10 o 
   9   0   1      278.70      270.51      9.96 o 
  10   0   1      218.08      210.86     18.87 o 
  11   0   1       87.13       92.58     13.21 o 
  12   0   1        0.14        3.37      8.37 o 
  13   0   1      156.32      169.02     20.00 o 
 -13   1   1      105.83      128.51     13.06 o 
 -12   1   1       48.65       53.24      8.01 o 
 -11   1   1       29.20       21.67      6.78 o 
 -10   1   1       35.97       33.57      6.57 o 
  -9   1   1      365.82      351.42     12.35 o 
  -8   1   1      509.35      536.86      8.23 o 
  -7   1   1      121.25      124.26      3.91 o 
  -6   1   1      251.81      240.94      4.74 o 
  -5   1   1      297.81      289.92      5.33 o 
  -4   1   1      768.04      835.53      7.84 o 
  -3   1   1      850.77      853.44      6.26 o 
  -2   1   1      368.50      320.29      3.01 o 
  -1   1   1       54.18       49.56      1.17 o 
   0   1   1      856.44      932.79      6.41 o 
   1   1   1     1054.96     1036.70      7.36 o 
   2   1   1      556.86      528.62      4.24 o 
   3   1   1       38.06       41.28      2.24 o 
   4   1   1       41.92       56.75      2.41 o 
   5   1   1      329.25      353.08      5.63 o 
   6   1   1      180.20      180.47      4.13 o 
   7   1   1      352.18      333.86      6.07 o 
   8   1   1      185.31      189.04      5.56 o 
   9   1   1       69.49       78.82      6.48 o 
  10   1   1      201.96      210.58     10.18 o 
  11   1   1       65.95       58.26      7.73 o 
  12   1   1       97.75      120.56     23.22 o 
  13   1   1        0.94       21.32     13.82 o 
 -13   2   1       10.58        7.13     18.28 o 
 -12   2   1      123.75       75.73     13.39 o 
 -11   2   1      165.49      162.79     17.66 o 
 -10   2   1       33.65       31.05      7.96 o 
  -9   2   1       13.38       22.54      5.34 o 
  -8   2   1      277.60      265.05      6.60 o 
  -7   2   1      208.22      203.87      5.16 o 
  -6   2   1      439.17      417.72      5.75 o 
  -5   2   1      182.21      205.25      4.30 o 
  -4   2   1      416.23      457.30      5.60 o 
  -3   2   1      129.45      126.81      2.82 o 
  -2   2   1      140.49      156.72      2.54 o 
  -1   2   1     2079.94     1938.26     12.52 o 
   0   2   1      849.78      834.42      7.68 o 
   1   2   1      642.53      773.32      5.91 o 
   2   2   1     1327.58     1342.77     10.64 o 
   3   2   1     1962.58     1994.56     14.10 o 
   4   2   1      111.02      126.23      3.22 o 
   5   2   1      589.49      557.96      6.48 o 
   6   2   1      631.96      592.36      7.38 o 
   7   2   1      205.90      191.54      5.08 o 
   8   2   1       78.17       77.98      4.65 o 
   9   2   1      109.60      123.73      9.78 o 
  10   2   1      419.92      404.05     14.41 o 
  11   2   1       78.17      105.12     17.14 o 
  12   2   1       28.18       -1.04     17.11 o 
  13   2   1       14.06       24.24     21.00 o 
 -13   3   1       58.41       34.61     22.42 o 
 -12   3   1       15.44      -11.41     13.87 o 
 -11   3   1       45.28       44.81     13.83 o 
 -10   3   1       70.73       85.55     11.19 o 
  -9   3   1      231.82      245.10     10.43 o 
  -8   3   1       11.99        9.95      3.34 o 
  -7   3   1       98.55       94.94      4.01 o 
  -6   3   1       91.92       86.85      3.77 o 
  -5   3   1      362.61      340.89      5.24 o 
  -4   3   1       75.28       77.89      2.44 o 
  -3   3   1     1581.09     1517.24     12.17 o 
  -2   3   1      461.62      430.95      5.00 o 
  -1   3   1      136.78      135.07      2.89 o 
   0   3   1       42.54       52.61      2.47 o 
   1   3   1     1360.16     1304.65     11.08 o 
   2   3   1      529.62      575.94      6.12 o 
   3   3   1       15.03       10.08      1.98 o 
   4   3   1      309.17      299.93      4.44 o 
   5   3   1      103.01      129.38      4.24 o 
   6   3   1      539.81      524.20      7.46 o 
   7   3   1      226.30      209.81      5.96 o 
   8   3   1      163.07      159.03      8.83 o 
   9   3   1      146.34      156.11     12.48 o 
  10   3   1       10.16       24.03     28.26 o 
  11   3   1      109.29       81.52     22.68 o 
  12   3   1       63.47       73.88     25.15 o 
 -12   4   1       21.43       28.91     20.35 o 
 -11   4   1       70.83       94.83     16.90 o 
 -10   4   1       79.23       92.47     11.58 o 
  -9   4   1      138.55      132.81     10.61 o 
  -8   4   1      150.83      149.85      7.85 o 
  -7   4   1       10.79        3.90      3.40 o 
  -6   4   1      120.77      111.25      3.84 o 
  -5   4   1      242.88      225.40      4.13 o 
  -4   4   1      935.59      879.30      8.67 o 
  -3   4   1      112.75      119.71      3.36 o 
  -2   4   1      658.21      646.70      8.68 o 
  -1   4   1      124.50      140.67      5.19 o 
   0   4   1      441.22      441.99      8.40 o 
   1   4   1      129.82      131.92      3.22 o 
   2   4   1      219.16      200.97      5.62 o 
   3   4   1      527.19      531.76      6.96 o 
   4   4   1       45.52       47.15      3.42 o 
   5   4   1      421.03      401.46      6.09 o 
   6   4   1       58.54       61.28      4.29 o 
   7   4   1       38.89       41.48      4.83 o 
   8   4   1      108.05      128.80      8.93 o 
   9   4   1      112.55      109.35     11.37 o 
  10   4   1        6.81       22.86      9.58 o 
  11   4   1       99.93       88.22     16.94 o 
  12   4   1       14.54        4.93     17.50 o 
 -12   5   1       26.44       11.28     18.28 o 
 -11   5   1       34.27       41.22     20.48 o 
 -10   5   1       59.91       51.27     13.86 o 
  -9   5   1        8.86       -1.52      6.37 o 
  -8   5   1        1.24        3.06      4.39 o 
  -7   5   1      273.91      261.33      8.06 o 
  -6   5   1      252.09      247.07      8.71 o 
  -5   5   1        5.89       -0.96      2.49 o 
  -4   5   1       47.45       43.85      5.08 o 
  -3   5   1       55.93       50.04      3.90 o 
  -2   5   1      526.65      501.57     10.77 o 
  -1   5   1       99.57       83.26      6.37 o 
   0   5   1      173.28      166.55      5.55 o 
   1   5   1      578.39      524.47      8.82 o 
   2   5   1      206.95      208.94      7.35 o 
   3   5   1       72.64       80.09      4.36 o 
   4   5   1      444.04      450.40      7.94 o 
   5   5   1      116.93      116.44      4.37 o 
   6   5   1      120.37      122.98      5.41 o 
   7   5   1       67.21       65.20      5.79 o 
   8   5   1       23.43       36.59      7.34 o 
   9   5   1      240.78      228.30     19.50 o 
  10   5   1       43.43       34.04      9.03 o 
  11   5   1      142.82      110.95     26.83 o 
 -10   6   1        2.08        4.67      9.85 o 
  -9   6   1      107.24       94.53     15.88 o 
  -8   6   1      106.29      112.71     10.27 o 
  -7   6   1      161.66      181.96     13.67 o 
  -6   6   1       82.33       87.10      8.13 o 
  -5   6   1      250.84      243.14      8.42 o 
  -4   6   1      179.90      170.21      9.48 o 
  -3   6   1        2.91        0.67      4.66 o 
  -2   6   1       13.31       11.61      4.93 o 
  -1   6   1      513.05      488.01     11.43 o 
   0   6   1       19.43       19.10      2.91 o 
   1   6   1       35.17       32.85      4.42 o 
   2   6   1       48.69       44.38      5.33 o 
   3   6   1      229.90      237.86     10.01 o 
   4   6   1       32.12       33.23      4.17 o 
   5   6   1       53.48       53.64      5.31 o 
   6   6   1      168.24      172.99      8.79 o 
   7   6   1       39.32       39.77      7.09 o 
   8   6   1       11.64       17.33      6.78 o 
   9   6   1       60.80       64.71     10.95 o 
  10   6   1       56.21       71.29     14.39 o 
  -9   7   1       47.88       51.96      9.43 o 
  -8   7   1       36.92       35.45      7.92 o 
  -7   7   1       23.15       18.95      6.58 o 
  -6   7   1       19.11       22.49      6.18 o 
  -5   7   1      291.22      280.14      9.99 o 
  -4   7   1       34.08       29.14      8.25 o 
  -3   7   1      204.23      207.19     12.62 o 
  -2   7   1       14.90       -0.14      5.73 o 
  -1   7   1       39.29       49.06      4.71 o 
   0   7   1       30.64       31.49      3.72 o 
   1   7   1      821.11      749.35     19.79 o 
   2   7   1      112.51      131.86     10.50 o 
   3   7   1      327.17      294.56     16.33 o 
   4   7   1       42.89       41.80     21.78 o 
   5   7   1       45.63       41.88      4.99 o 
   6   7   1       25.51       20.18     11.15 o 
   7   7   1       49.66       46.17      7.25 o 
   8   7   1       47.01       36.07      7.74 o 
  -7   8   1       89.91       81.66     12.57 o 
  -6   8   1       12.28       19.22      5.71 o 
  -5   8   1       57.61       55.48     12.83 o 
  -4   8   1      147.42      134.40     12.08 o 
  -3   8   1        6.60        1.72      6.85 o 
  -2   8   1       88.80       88.34     11.86 o 
  -1   8   1       84.76       78.02      4.92 o 
   0   8   1      153.74      159.01      6.98 o 
   1   8   1      103.01      103.02      5.49 o 
   2   8   1      291.80      268.71     14.06 o 
   3   8   1       33.21       24.61      7.62 o 
   4   8   1        1.73       -0.13      9.46 o 
   5   8   1        6.48        7.13      9.59 o 
   6   8   1       19.20        1.70      4.76 o 
  -4   9   1        7.78       14.26      9.98 o 
  -3   9   1       45.61       47.18     11.41 o 
  -2   9   1      131.36      122.10     14.00 o 
  -1   9   1        1.59        2.48      4.00 o 
   0   9   1      161.79      154.80      7.97 o 
   1   9   1        4.82       -4.15      4.15 o 
   2   9   1       45.31       31.32     15.42 o 
   3   9   1        9.65       28.39      9.72 o 
   4   9   1      207.79      199.74     19.70 o 
  -9  -7   2       75.66       64.78     32.21 o 
  -8  -7   2       46.79       37.53     12.44 o 
  -7  -7   2      169.39      198.52     13.36 o 
  -6  -7   2       15.26       10.61      7.50 o 
  -5  -7   2       71.64       60.74      7.61 o 
  -4  -7   2       14.22       18.41     11.28 o 
  -3  -7   2      394.97      353.73     18.79 o 
   4  -7   2       29.23       24.65      7.63 o 
   5  -7   2      134.25      137.57     17.04 o 
   6  -7   2       43.86       23.62     15.49 o 
   7  -7   2      113.54      131.27     15.29 o 
   8  -7   2      108.88      122.93     16.23 o 
 -11  -6   2       62.08       63.25     26.31 o 
 -10  -6   2       29.84      -12.05     12.05 o 
  -9  -6   2      127.01      130.46     16.77 o 
  -8  -6   2       42.14       53.10     19.18 o 
  -7  -6   2       37.26       18.03     10.43 o 
  -6  -6   2       39.21       23.36     12.31 o 
  -5  -6   2      288.69      279.20     15.85 o 
  -4  -6   2      271.13      256.94     10.82 o 
  -3  -6   2      124.17      149.39      7.32 o 
  -2  -6   2      167.18      150.88     12.44 o 
   2  -6   2       56.91       58.72      6.31 o 
   3  -6   2       16.70       14.83      6.72 o 
   4  -6   2       38.65       36.20      8.96 o 
   5  -6   2      279.48      258.18     16.17 o 
   6  -6   2      182.96      172.75     15.74 o 
   7  -6   2      178.37      169.79     16.65 o 
   8  -6   2      194.96      217.45     21.58 o 
   9  -6   2       35.89       21.84     13.20 o 
  10  -6   2        5.48       15.30     22.68 o 
 -11  -5   2       63.02       63.95     27.41 o 
 -10  -5   2       43.26       36.18     13.93 o 
  -9  -5   2      248.63      225.61     19.79 o 
  -8  -5   2        5.96       -8.17     16.07 o 
  -7  -5   2       85.99       82.93     14.32 o 
  -6  -5   2      418.34      415.73     33.38 o 
  -5  -5   2       61.56       56.38      9.99 o 
  -4  -5   2      465.54      428.77     17.02 o 
  -3  -5   2      429.30      393.40      9.27 o 
  -2  -5   2      173.94      160.75      4.71 o 
  -1  -5   2      343.64      321.43     22.42 o 
   1  -5   2        5.05        5.38      2.76 o 
   2  -5   2      188.17      196.63      7.50 o 
   3  -5   2       31.03       49.74     10.78 o 
   4  -5   2       72.33      108.62     18.60 o 
   5  -5   2       22.98       16.71      9.62 o 
   6  -5   2      252.29      289.98     11.90 o 
   7  -5   2      124.72      124.47     10.19 o 
   8  -5   2      222.74      262.44     14.16 o 
   9  -5   2       30.83       16.38     13.09 o 
  10  -5   2       73.78       82.12     16.89 o 
  11  -5   2      132.38      163.97     34.48 o 
 -12  -4   2       10.81      -13.25     21.13 o 
 -11  -4   2        4.10        7.77     13.10 o 
 -10  -4   2       33.04       48.64      8.23 o 
  -9  -4   2        8.64       12.23      5.90 o 
  -8  -4   2      340.20      338.86     10.89 o 
  -7  -4   2      200.63      203.22      7.51 o 
  -6  -4   2      243.74      253.70      6.07 o 
  -5  -4   2      130.30      139.02      5.64 o 
  -4  -4   2      401.91      366.57      9.41 o 
  -3  -4   2      472.51      458.74     10.68 o 
  -2  -4   2     1697.03     1646.51     19.79 o 
  -1  -4   2       48.90       48.53      2.35 o 
   0  -4   2      163.12      167.48      3.40 o 
   1  -4   2      716.78      680.92     11.83 o 
   2  -4   2      168.72      175.17      7.08 o 
   3  -4   2      101.37      100.57      4.98 o 
   4  -4   2      350.73      331.58      6.49 o 
   5  -4   2       37.26       37.71      3.09 o 
   6  -4   2       73.76       76.71      4.54 o 
   7  -4   2        6.40        9.15      4.30 o 
   8  -4   2      182.20      188.65      8.43 o 
   9  -4   2      423.51      411.08     15.52 o 
  10  -4   2      122.53      120.47     13.44 o 
  11  -4   2       21.85        3.15     19.70 o 
 -13  -3   2       29.25       36.50     15.31 o 
 -12  -3   2       23.61       26.75     14.26 o 
 -11  -3   2       52.35       62.29     12.05 o 
 -10  -3   2       12.45       10.89     11.43 o 
  -9  -3   2      227.97      224.88      9.46 o 
  -8  -3   2       28.50       29.78      5.32 o 
  -7  -3   2      285.63      265.56      8.76 o 
  -6  -3   2      233.52      227.34      6.17 o 
  -5  -3   2      314.83      316.24      6.42 o 
  -4  -3   2     1147.57     1084.30     11.27 o 
  -3  -3   2      584.17      574.39      8.79 o 
  -2  -3   2       45.28       57.65      4.03 o 
  -1  -3   2      721.97      703.57      7.75 o 
   0  -3   2      482.02      466.95      5.32 o 
   1  -3   2       76.35       73.84      5.38 o 
   2  -3   2       32.55       40.05      2.44 o 
   3  -3   2      728.84      735.71      7.03 o 
   4  -3   2       35.65       37.56      4.02 o 
   5  -3   2      240.19      228.73      5.98 o 
   6  -3   2      308.57      314.18      8.15 o 
   7  -3   2      140.31      129.47      6.54 o 
   8  -3   2      162.61      168.55      7.65 o 
   9  -3   2      163.56      163.47     11.71 o 
  10  -3   2      141.07      149.39     11.95 o 
  11  -3   2      137.91      128.01     12.58 o 
  12  -3   2       71.24       83.78     17.92 o 
 -13  -2   2       16.94        8.38     20.08 o 
 -12  -2   2      119.28      114.70     12.84 o 
 -11  -2   2       30.37       23.25      8.70 o 
 -10  -2   2       97.69       94.31     10.46 o 
  -9  -2   2       66.74       66.95      6.37 o 
  -8  -2   2      169.40      180.51      7.80 o 
  -7  -2   2      279.60      263.96      6.67 o 
  -6  -2   2      206.82      202.83      5.15 o 
  -5  -2   2     1422.31     1399.74     12.62 o 
  -4  -2   2      362.32      349.86      5.12 o 
  -3  -2   2      591.48      629.67      6.50 o 
  -2  -2   2      266.58      252.76      3.36 o 
  -1  -2   2     1749.60     1725.58     13.87 o 
   0  -2   2     1110.32     1123.37     11.23 o 
   1  -2   2     2367.63     2250.32     14.90 o 
   2  -2   2      366.20      375.03      4.76 o 
   3  -2   2      250.59      272.41      4.61 o 
   4  -2   2      111.06      117.95      3.32 o 
   5  -2   2      134.64      154.66      4.25 o 
   6  -2   2      392.00      376.86      6.65 o 
   7  -2   2      415.21      395.23      9.32 o 
   8  -2   2      264.08      263.77      8.99 o 
   9  -2   2       16.90       11.84      8.50 o 
  10  -2   2      196.09      183.35     10.67 o 
  11  -2   2      125.60      132.71     10.60 o 
  12  -2   2       98.15       85.23     10.69 o 
 -14  -1   2       74.45       69.27     14.25 o 
 -13  -1   2        3.84       14.57      8.88 o 
 -12  -1   2       28.95       34.56      8.51 o 
 -11  -1   2       71.57       72.91      8.19 o 
 -10  -1   2      274.76      268.40      9.53 o 
  -9  -1   2      152.64      141.68      6.73 o 
  -8  -1   2       27.55       51.82      4.21 o 
  -7  -1   2      314.23      288.25      6.21 o 
  -6  -1   2      497.07      476.41      6.79 o 
  -5  -1   2      171.62      182.90      3.64 o 
  -4  -1   2      608.03      582.04      6.97 o 
  -3  -1   2     2055.04     2069.15     13.47 o 
  -2  -1   2       85.51      105.50      2.11 o 
  -1  -1   2     1672.84     1579.89      9.58 o 
   0  -1   2     3083.14     3179.23     19.23 o 
   1  -1   2      218.39      218.77      2.83 o 
   2  -1   2      477.45      464.63      4.77 o 
   3  -1   2      134.29      127.33      3.14 o 
   4  -1   2      475.33      510.85      6.04 o 
   5  -1   2      182.93      178.98      4.30 o 
   6  -1   2      310.12      293.81      5.95 o 
   7  -1   2      369.28      347.92      6.95 o 
   8  -1   2      283.51      286.15      7.34 o 
   9  -1   2      108.28      117.34      8.78 o 
  10  -1   2       49.54       57.38     10.36 o 
  11  -1   2       44.67       37.27      8.72 o 
  12  -1   2      100.29      108.68     11.94 o 
  13  -1   2        8.19       -1.21     10.86 o 
 -14   0   2       30.82       20.63     11.76 o 
 -13   0   2      215.22      234.46     15.33 o 
 -12   0   2        3.61        3.05      6.55 o 
 -11   0   2        9.62        0.93      6.06 o 
 -10   0   2       69.66       73.65      7.64 o 
  -9   0   2        0.23       -2.17      3.73 o 
  -8   0   2     1216.06     1144.78     12.54 o 
  -7   0   2       45.05       46.53      2.68 o 
  -6   0   2      119.99       92.60      3.23 o 
  -5   0   2       15.95       22.58      2.44 o 
  -4   0   2     2065.87     1993.65     13.01 o 
  -3   0   2      926.89      939.32      7.01 o 
  -2   0   2    13016.90    12438.22     68.48 o 
  -1   0   2       46.35       46.23      1.68 o 
   0   0   2     2047.46     1930.29     12.72 o 
   1   0   2        5.71        5.59      1.16 o 
   2   0   2     1686.11     1455.73      8.83 o 
   3   0   2      566.89      587.62      5.23 o 
   4   0   2      245.46      243.33      4.10 o 
   5   0   2       33.53       41.00      2.35 o 
   6   0   2        0.41        2.27      2.49 o 
   7   0   2      241.54      246.73      4.81 o 
   8   0   2       25.81       32.87      4.34 o 
   9   0   2      510.54      528.31     13.65 o 
  10   0   2      120.77      110.46      8.57 o 
  11   0   2        0.04       -3.07      7.03 o 
  12   0   2        1.02       -3.35      8.48 o 
  13   0   2       56.61       61.12     13.10 o 
 -14   1   2       75.55       62.19     16.86 o 
 -13   1   2        4.19       -1.23      8.53 o 
 -12   1   2       30.69       30.59      7.95 o 
 -11   1   2       70.94       75.23      8.09 o 
 -10   1   2      278.45      267.06     10.92 o 
  -9   1   2      154.28      151.15      6.67 o 
  -8   1   2       28.99       55.10      3.81 o 
  -7   1   2      307.13      285.83      5.36 o 
  -6   1   2      500.35      458.84      6.91 o 
  -5   1   2      170.72      180.84      4.03 o 
  -4   1   2      596.03      569.71      6.05 o 
  -3   1   2     2044.15     2037.41     11.35 o 
  -2   1   2       83.88      105.69      2.19 o 
  -1   1   2     1668.60     1573.26      9.74 o 
   0   1   2     3076.95     3191.24     18.09 o 
   1   1   2      216.18      223.61      3.15 o 
   2   1   2      487.56      473.19      4.27 o 
   3   1   2      135.28      139.23      2.95 o 
   4   1   2      482.26      515.32      5.80 o 
   5   1   2      184.11      182.79      4.03 o 
   6   1   2      307.80      295.19      5.13 o 
   7   1   2      372.52      350.25      6.48 o 
   8   1   2      285.06      282.83      7.18 o 
   9   1   2      109.57      112.60      7.93 o 
  10   1   2       48.05       53.10      7.29 o 
  11   1   2       46.98       39.29      8.31 o 
  12   1   2      101.61      122.13     15.15 o 
  13   1   2        7.29       -2.59     19.57 o 
 -13   2   2       16.29       26.00     14.52 o 
 -12   2   2      118.38      110.33     14.93 o 
 -11   2   2       29.88       54.93     10.92 o 
 -10   2   2       96.43       88.58      9.78 o 
  -9   2   2       66.20       72.76      5.95 o 
  -8   2   2      170.47      175.70      5.36 o 
  -7   2   2      283.25      270.81      5.68 o 
  -6   2   2      202.99      203.07      4.51 o 
  -5   2   2     1413.32     1407.17     12.56 o 
  -4   2   2      359.75      339.26      4.63 o 
  -3   2   2      585.76      610.54      5.88 o 
  -2   2   2      263.71      252.81      2.98 o 
  -1   2   2     1737.33     1695.89     10.68 o 
   0   2   2     1111.57     1135.08      8.12 o 
   1   2   2     2407.81     2287.03     16.35 o 
   2   2   2      369.59      379.37      4.69 o 
   3   2   2      255.32      279.38      4.49 o 
   4   2   2      112.13      112.76      3.25 o 
   5   2   2      132.02      154.67      5.20 o 
   6   2   2      394.73      376.90      6.07 o 
   7   2   2      410.88      401.36      7.29 o 
   8   2   2      261.05      272.55      8.62 o 
   9   2   2       17.22       14.88      5.61 o 
  10   2   2      197.03      201.40     15.32 o 
  11   2   2      125.44      116.42     18.92 o 
  12   2   2       98.86       75.96     22.94 o 
 -13   3   2       28.28        7.98     14.81 o 
 -12   3   2       23.36       16.17     13.20 o 
 -11   3   2       52.46       28.93     16.53 o 
 -10   3   2       11.49       18.94     14.69 o 
  -9   3   2      230.53      224.77     10.36 o 
  -8   3   2       28.55       34.12      4.20 o 
  -7   3   2      291.42      290.53      6.32 o 
  -6   3   2      233.46      234.86      4.99 o 
  -5   3   2      314.48      316.04      4.85 o 
  -4   3   2     1144.07     1110.69      9.29 o 
  -3   3   2      573.45      561.59      5.72 o 
  -2   3   2       46.57       56.71      2.23 o 
  -1   3   2      729.80      701.72      6.40 o 
   0   3   2      483.54      473.75      4.40 o 
   1   3   2       73.90       74.14      2.27 o 
   2   3   2       32.69       37.56      2.06 o 
   3   3   2      746.75      734.30      9.50 o 
   4   3   2       36.91       38.64      2.37 o 
   5   3   2      236.44      238.20      5.03 o 
   6   3   2      311.66      323.36      6.20 o 
   7   3   2      137.53      146.37      5.60 o 
   8   3   2      163.37      166.63     10.77 o 
   9   3   2      164.73      168.53     13.13 o 
  10   3   2      139.21      147.00     18.60 o 
  11   3   2      138.00      132.27     42.26 o 
  12   3   2       70.18       58.07     24.50 o 
 -12   4   2       10.78       -8.55     17.63 o 
 -11   4   2        4.26       -4.92     11.26 o 
 -10   4   2       33.45       63.02     18.86 o 
  -9   4   2        7.20        2.38      7.32 o 
  -8   4   2      341.60      349.92     10.75 o 
  -7   4   2      197.22      194.79      7.29 o 
  -6   4   2      242.97      258.03      5.47 o 
  -5   4   2      128.57      137.00      3.51 o 
  -4   4   2      406.64      386.07      5.08 o 
  -3   4   2      468.63      451.98      5.82 o 
  -2   4   2     1700.52     1667.32     14.04 o 
  -1   4   2       50.35       50.23      2.24 o 
   0   4   2      167.10      174.04      2.87 o 
   1   4   2      723.03      699.11      7.49 o 
   2   4   2      166.53      169.99      3.92 o 
   3   4   2       98.53       99.80      3.03 o 
   4   4   2      350.44      333.00      5.43 o 
   5   4   2       35.72       40.94      3.07 o 
   6   4   2       74.40       67.49      4.58 o 
   7   4   2        6.03        1.23      5.27 o 
   8   4   2      180.66      183.39     10.44 o 
   9   4   2      421.82      411.68     19.92 o 
  10   4   2      120.62      129.84     17.76 o 
  11   4   2       22.35       15.81     18.79 o 
  12   4   2       71.70       34.09     21.52 o 
 -12   5   2       11.05        4.54     18.41 o 
 -11   5   2       63.96       62.22     22.42 o 
 -10   5   2       43.48       40.61      9.63 o 
  -9   5   2      249.20      260.65     12.28 o 
  -8   5   2        6.60       13.41      5.97 o 
  -7   5   2       82.77       88.73      6.31 o 
  -6   5   2      419.13      406.69      8.70 o 
  -5   5   2       61.79       57.66      3.50 o 
  -4   5   2      461.14      438.01      7.70 o 
  -3   5   2      429.64      408.06      8.11 o 
  -2   5   2      174.65      168.78      4.67 o 
  -1   5   2      341.32      313.37      5.50 o 
   0   5   2      591.89      607.81      6.92 o 
   1   5   2        4.70        4.61      2.48 o 
   2   5   2      190.25      190.07      5.46 o 
   3   5   2       31.54       39.27      3.21 o 
   4   5   2       74.73       88.05      4.24 o 
   5   5   2       24.73       19.68      3.39 o 
   6   5   2      254.58      274.10      8.32 o 
   7   5   2      124.24      129.30      7.98 o 
   8   5   2      224.77      241.51     11.50 o 
   9   5   2       31.26       43.22      9.07 o 
  10   5   2       74.00       98.64     24.37 o 
  11   5   2      132.27      111.08     28.00 o 
 -10   6   2       30.69       39.92     12.96 o 
  -9   6   2      125.31      150.74     12.92 o 
  -8   6   2       43.30       51.58      8.51 o 
  -7   6   2       36.85       30.07      9.72 o 
  -6   6   2       40.55       42.40      5.93 o 
  -5   6   2      292.48      294.31      9.41 o 
  -4   6   2      271.52      267.62      8.03 o 
  -3   6   2      125.36      135.14     15.35 o 
  -2   6   2      171.64      175.02      8.77 o 
  -1   6   2      121.41      127.30      4.63 o 
   0   6   2       10.19       12.71      2.53 o 
   1   6   2      198.72      212.68      8.15 o 
   2   6   2       57.64       56.71      5.88 o 
   3   6   2       16.02       21.90      6.32 o 
   4   6   2       38.15       39.98      4.02 o 
   5   6   2      278.21      275.95      8.92 o 
   6   6   2      182.93      183.64     10.67 o 
   7   6   2      179.57      177.03     11.44 o 
   8   6   2      192.28      183.38     12.73 o 
   9   6   2       35.82       58.85     13.48 o 
  10   6   2        5.01       18.67     10.50 o 
  -9   7   2       73.27       92.90     15.75 o 
  -8   7   2       48.23       54.90     27.48 o 
  -7   7   2      169.27      155.02     15.55 o 
  -6   7   2       15.55       13.93      7.32 o 
  -5   7   2       71.02       80.44      7.82 o 
  -4   7   2       14.20        6.00      7.16 o 
  -3   7   2      399.88      385.65     24.56 o 
  -2   7   2       92.33       90.60      8.22 o 
  -1   7   2      362.28      356.10      8.69 o 
   0   7   2       18.33       12.00      4.84 o 
   1   7   2       16.74       15.57      5.87 o 
   2   7   2       30.15       32.41      7.65 o 
   3   7   2      334.46      337.40     16.09 o 
   4   7   2       28.86       28.19      4.11 o 
   5   7   2      138.61      143.33     17.30 o 
   6   7   2       42.98       46.18     10.82 o 
   7   7   2      110.87       99.98      9.29 o 
   8   7   2      109.08      101.10     10.03 o 
  -7   8   2       11.17       14.52      9.85 o 
  -6   8   2       58.68       71.55     11.54 o 
  -5   8   2       55.07       51.84      7.55 o 
  -4   8   2       35.74       35.77     11.41 o 
  -3   8   2        8.15        5.31      9.07 o 
  -2   8   2      130.55      123.72      9.06 o 
  -1   8   2       10.26        1.24      7.01 o 
   0   8   2      101.00      105.60      7.06 o 
   1   8   2       56.20       48.76      5.81 o 
   2   8   2       94.08      102.91     29.75 o 
   3   8   2       15.33       21.18     12.83 o 
   4   8   2       66.93       73.45      7.47 o 
   5   8   2       53.53       67.15     11.99 o 
   6   8   2       43.48       47.57      9.85 o 
  -4   9   2       61.00       56.77     12.96 o 
  -3   9   2       49.95       56.77     11.92 o 
  -2   9   2       16.59        6.64      4.28 o 
  -1   9   2       19.70       11.43      4.69 o 
   0   9   2      182.20      178.83      8.83 o 
   1   9   2       13.03        9.12      4.87 o 
   2   9   2      105.69      118.55     11.26 o 
   3   9   2        3.77        3.76      8.94 o 
  -9  -7   3       12.15       16.67     11.83 o 
  -8  -7   3       17.88       26.68     11.83 o 
  -7  -7   3      187.37      181.47     20.87 o 
  -6  -7   3       42.12       38.55      8.36 o 
  -5  -7   3       15.50       24.38      6.77 o 
  -4  -7   3       32.59       46.53     12.05 o 
  -3  -7   3      227.63      244.72     16.20 o 
   3  -7   3       16.78       11.80      8.10 o 
   4  -7   3       26.13       26.81      8.34 o 
   5  -7   3      128.54      136.97     21.45 o 
   6  -7   3        5.85       11.49      9.93 o 
   7  -7   3       82.83       86.97     14.01 o 
   8  -7   3       19.20       33.16     20.67 o 
 -11  -6   3        8.79        9.72     22.55 o 
 -10  -6   3       65.00       54.96     20.93 o 
  -9  -6   3      165.64      158.84     18.10 o 
  -8  -6   3       88.17      103.42     21.84 o 
  -7  -6   3      125.20      118.05     13.77 o 
  -6  -6   3       54.29       54.41      8.90 o 
  -5  -6   3       88.21       93.13      8.99 o 
  -4  -6   3       56.04       63.05      7.15 o 
  -3  -6   3      163.08      161.51      7.73 o 
  -2  -6   3       26.81       30.46      8.81 o 
   1  -6   3       98.37       99.14     10.24 o 
   2  -6   3       54.72       52.42      7.27 o 
   3  -6   3      133.32      169.39     11.55 o 
   4  -6   3       83.35       75.93     10.59 o 
   5  -6   3        9.92       15.81      9.72 o 
   6  -6   3       74.01       80.96     13.15 o 
   7  -6   3       83.40       54.87     13.82 o 
   8  -6   3      106.22      117.63     16.97 o 
   9  -6   3       44.51       38.30     14.81 o 
 -12  -5   3       54.70       56.25     26.96 o 
 -11  -5   3       45.12       40.23     15.42 o 
 -10  -5   3        2.66       13.68     11.81 o 
  -9  -5   3      153.03      143.37     16.79 o 
  -8  -5   3       78.82       88.29     13.80 o 
  -7  -5   3      143.95      145.13     27.67 o 
  -6  -5   3       48.45       52.50     10.96 o 
  -5  -5   3       63.37       57.42      8.08 o 
  -4  -5   3      608.86      582.21     15.55 o 
  -3  -5   3      380.52      347.66      9.61 o 
  -2  -5   3      216.05      208.43      5.32 o 
  -1  -5   3      565.75      512.98     12.93 o 
   0  -5   3      202.18      209.89      4.48 o 
   1  -5   3      423.08      378.99      8.97 o 
   2  -5   3      434.49      429.60     12.44 o 
   3  -5   3      201.50      185.16     12.57 o 
   4  -5   3      242.28      229.17     14.63 o 
   5  -5   3       88.31      107.72     12.77 o 
   6  -5   3        9.40        4.23      6.28 o 
   7  -5   3       58.82       56.19      9.79 o 
   8  -5   3      173.49      178.88     21.91 o 
   9  -5   3      120.45      153.31     30.65 o 
  10  -5   3       79.13      106.81     18.83 o 
 -12  -4   3       77.30       67.92     12.83 o 
 -11  -4   3       36.02       41.61     10.61 o 
 -10  -4   3       76.91       82.38      8.34 o 
  -9  -4   3       35.25       42.88      6.75 o 
  -8  -4   3       69.27       91.27      8.31 o 
  -7  -4   3       67.04       61.51      6.98 o 
  -6  -4   3      614.46      600.90      9.18 o 
  -5  -4   3      393.35      386.94      7.66 o 
  -4  -4   3      196.36      206.97      6.86 o 
  -3  -4   3      703.47      661.10     10.60 o 
  -2  -4   3      327.92      305.84      7.10 o 
  -1  -4   3       41.80       49.00      2.08 o 
   0  -4   3      142.50      136.11      3.40 o 
   1  -4   3      521.53      501.23      7.83 o 
   2  -4   3       50.36       47.58      4.11 o 
   3  -4   3       95.01      113.10      6.35 o 
   4  -4   3       48.00       50.96      2.72 o 
   5  -4   3       25.28       25.11      3.36 o 
   6  -4   3      155.78      158.24      6.30 o 
   7  -4   3       31.44       16.58      4.71 o 
   8  -4   3        2.85        5.22      5.19 o 
   9  -4   3      130.21      140.70     11.50 o 
  10  -4   3       78.95       65.59     12.70 o 
  11  -4   3      174.57      181.29     21.53 o 
 -13  -3   3       36.19       49.47     26.44 o 
 -12  -3   3       52.23       63.53     12.37 o 
 -11  -3   3      182.79      176.32     13.41 o 
 -10  -3   3       21.46       20.11      9.43 o 
  -9  -3   3       55.82       50.31      6.18 o 
  -8  -3   3       98.60       93.77      6.58 o 
  -7  -3   3     1048.52      965.34     15.07 o 
  -6  -3   3      543.00      507.33      9.90 o 
  -5  -3   3      812.84      769.88     11.11 o 
  -4  -3   3      727.34      739.23      9.36 o 
  -3  -3   3       11.16       10.32      2.11 o 
  -2  -3   3      340.72      315.97      5.42 o 
  -1  -3   3      395.64      382.07      5.70 o 
   0  -3   3      673.09      717.89     10.99 o 
   1  -3   3       36.21       37.61      2.60 o 
   2  -3   3      392.59      375.94      4.65 o 
   3  -3   3       54.82       72.58      4.29 o 
   4  -3   3      732.70      712.60      9.09 o 
   5  -3   3      211.02      213.05      5.70 o 
   6  -3   3      158.22      151.67      6.02 o 
   7  -3   3        3.54       -2.62      4.29 o 
   8  -3   3       29.97       20.68      5.39 o 
   9  -3   3      112.90       99.40     10.21 o 
  10  -3   3       90.04       82.82     10.65 o 
  11  -3   3       85.90       63.84     12.69 o 
  12  -3   3       57.48       30.10     12.29 o 
 -14  -2   3      124.77      122.41     16.96 o 
 -13  -2   3       48.26       14.10     11.39 o 
 -12  -2   3       69.64      101.18     11.94 o 
 -11  -2   3       54.18       64.87      9.88 o 
 -10  -2   3       73.39       74.89      9.84 o 
  -9  -2   3       95.78       88.32      6.86 o 
  -8  -2   3      470.09      460.39     10.16 o 
  -7  -2   3       62.99       62.05      3.74 o 
  -6  -2   3      273.19      279.55      7.19 o 
  -5  -2   3      757.00      713.05      8.31 o 
  -4  -2   3     1054.58     1125.19     10.08 o 
  -3  -2   3      845.04      796.40      7.06 o 
  -2  -2   3      435.78      445.03      4.58 o 
  -1  -2   3      607.48      688.89      6.10 o 
   0  -2   3      931.58      995.14      7.39 o 
   1  -2   3     1255.61     1215.25      9.09 o 
   2  -2   3       83.65       97.95      2.90 o 
   3  -2   3     1566.98     1483.92     12.36 o 
   4  -2   3      226.33      237.56      4.79 o 
   5  -2   3      111.10      127.77      4.18 o 
   6  -2   3       45.42       38.17      3.68 o 
   7  -2   3      159.09      165.00      6.54 o 
   8  -2   3      328.99      330.35     10.46 o 
   9  -2   3       59.72       55.05      7.77 o 
  10  -2   3       30.14       24.50      7.43 o 
  11  -2   3        2.12       -3.75      9.98 o 
  12  -2   3       36.64       30.43      9.86 o 
 -14  -1   3       33.35       50.04     13.58 o 
 -13  -1   3       37.16       36.14     16.48 o 
 -12  -1   3       31.76       30.85      8.41 o 
 -11  -1   3      108.96      140.45     10.51 o 
 -10  -1   3      166.76      167.07      9.51 o 
  -9  -1   3       77.12       82.37      5.53 o 
  -8  -1   3      895.51      861.77     11.83 o 
  -7  -1   3      281.25      273.51      6.49 o 
  -6  -1   3      538.43      543.29      7.71 o 
  -5  -1   3      574.08      563.30      6.06 o 
  -4  -1   3       11.69       14.74      2.16 o 
  -3  -1   3      110.33      114.43      2.76 o 
  -2  -1   3      533.53      561.50      4.99 o 
  -1  -1   3       25.71       24.63      1.59 o 
   0  -1   3     1094.16     1064.71      7.40 o 
   1  -1   3      246.12      236.28      3.73 o 
   2  -1   3       26.98       19.16      2.03 o 
   3  -1   3      388.08      371.15      5.20 o 
   4  -1   3       47.45       55.77      2.89 o 
   5  -1   3      363.80      350.72      7.29 o 
   6  -1   3      813.44      784.94     11.72 o 
   7  -1   3      320.81      307.07      8.23 o 
   8  -1   3      211.44      215.47     10.57 o 
   9  -1   3      177.58      164.31     10.37 o 
  10  -1   3      185.64      192.03     11.54 o 
  11  -1   3       15.01       25.30      8.20 o 
  12  -1   3       48.06       51.38     10.65 o 
 -14   0   3        8.78        8.82      9.12 o 
 -13   0   3      242.77      256.72     17.01 o 
 -12   0   3        0.14       -2.95      8.21 o 
 -11   0   3       54.74       73.83      8.78 o 
 -10   0   3       56.24       56.37      7.23 o 
  -9   0   3        0.48        1.04      3.72 o 
  -8   0   3       88.43      127.06      4.02 o 
  -7   0   3      180.85      179.36      4.11 o 
  -6   0   3      206.32      201.13      3.95 o 
  -5   0   3      667.24      672.26      6.77 o 
  -4   0   3      946.83     1078.10      9.65 o 
  -3   0   3      177.47      185.18      2.97 o 
  -2   0   3     1840.43     1767.22     11.59 o 
  -1   0   3        3.48        2.61      1.03 o 
   0   0   3     3631.04     3424.61     20.99 o 
   1   0   3      178.27      174.38      2.95 o 
   2   0   3     3135.02     3338.95     19.83 o 
   3   0   3      436.12      462.42      5.29 o 
   4   0   3      412.36      392.26      5.30 o 
   5   0   3      156.90      161.97      3.72 o 
   6   0   3      497.75      501.89      7.56 o 
   7   0   3      112.71      115.25      5.68 o 
   8   0   3       12.06       13.66      4.76 o 
   9   0   3      339.66      345.11     12.30 o 
  10   0   3        0.33       -1.67      6.60 o 
  11   0   3      122.58      136.35     11.31 o 
  12   0   3        2.60       22.55      9.93 o 
 -14   1   3       32.39       60.95     16.72 o 
 -13   1   3       37.88       18.88     11.04 o 
 -12   1   3       32.21       35.73      7.76 o 
 -11   1   3      109.07      123.35      9.15 o 
 -10   1   3      163.07      183.15     11.83 o 
  -9   1   3       76.81       85.32      5.71 o 
  -8   1   3      903.92      886.28     10.98 o 
  -7   1   3      279.10      275.91      5.56 o 
  -6   1   3      544.15      549.02      7.78 o 
  -5   1   3      574.13      540.73      6.51 o 
  -4   1   3       14.77       12.54      2.12 o 
  -3   1   3      109.38      111.09      2.84 o 
  -2   1   3      517.08      542.08      4.72 o 
  -1   1   3       28.34       28.86      1.63 o 
   0   1   3     1093.90     1056.82      7.37 o 
   1   1   3      242.78      231.60      3.33 o 
   2   1   3       24.51       13.53      1.89 o 
   3   1   3      394.14      373.93      4.81 o 
   4   1   3       44.10       52.68      3.42 o 
   5   1   3      370.41      348.01      5.06 o 
   6   1   3      818.04      785.34      8.37 o 
   7   1   3      315.29      305.12      6.48 o 
   8   1   3      210.81      221.47      8.27 o 
   9   1   3      177.85      176.67      9.17 o 
  10   1   3      185.15      192.42     14.05 o 
  11   1   3       15.37       17.16      8.56 o 
  12   1   3       48.68       38.09     12.14 o 
 -14   2   3      127.60       98.12     27.22 o 
 -13   2   3       48.12       33.96     23.59 o 
 -12   2   3       69.81       82.43     16.28 o 
 -11   2   3       52.22       53.31     10.88 o 
 -10   2   3       74.75       80.79      8.00 o 
  -9   2   3       99.57      113.35      7.70 o 
  -8   2   3      469.82      474.28      8.45 o 
  -7   2   3       65.36       63.75      4.49 o 
  -6   2   3      275.66      275.06      5.04 o 
  -5   2   3      759.06      707.20      7.31 o 
  -4   2   3     1043.81     1124.39      9.73 o 
  -3   2   3      825.87      776.84      7.60 o 
  -2   2   3      431.91      428.97      5.48 o 
  -1   2   3      606.30      693.22      6.21 o 
   0   2   3      928.28      987.78      8.01 o 
   1   2   3     1260.51     1217.47     10.30 o 
   2   2   3       81.49       95.79      3.25 o 
   3   2   3     1567.77     1480.82     11.91 o 
   4   2   3      226.65      237.66      4.35 o 
   5   2   3      110.89      127.15      3.86 o 
   6   2   3       43.85       45.25      3.25 o 
   7   2   3      156.31      163.19      5.70 o 
   8   2   3      324.47      322.73      9.39 o 
   9   2   3       58.94       65.26      9.59 o 
  10   2   3       28.91       10.75     16.50 o 
  11   2   3        2.18       21.39     18.28 o 
  12   2   3       36.66       36.81     21.26 o 
 -12   3   3       49.66       45.91     15.49 o 
 -11   3   3      182.48      166.46     22.75 o 
 -10   3   3       19.54       22.68      8.60 o 
  -9   3   3       58.07       72.40      6.53 o 
  -8   3   3      102.87      104.58      6.49 o 
  -7   3   3     1058.57     1003.78     11.35 o 
  -6   3   3      545.43      523.15      7.38 o 
  -5   3   3      813.35      789.53      8.69 o 
  -4   3   3      726.55      714.50      7.14 o 
  -3   3   3       11.53       10.10      1.85 o 
  -2   3   3      349.37      317.76      4.07 o 
  -1   3   3      376.82      362.27      4.55 o 
   0   3   3      672.16      703.38      6.73 o 
   1   3   3       39.93       33.58      2.07 o 
   2   3   3      389.36      383.36      5.40 o 
   3   3   3       56.20       70.07      2.76 o 
   4   3   3      737.30      720.28      8.19 o 
   5   3   3      202.34      203.35      4.99 o 
   6   3   3      162.82      166.95      5.01 o 
   7   3   3        4.20        4.10      3.73 o 
   8   3   3       31.56       29.86      5.95 o 
   9   3   3      113.06       93.51     13.45 o 
  10   3   3       88.39      102.82     17.27 o 
  11   3   3       86.85       71.03     23.98 o 
  12   3   3       57.49       39.14     22.94 o 
 -12   4   3       76.86       42.13     21.52 o 
 -11   4   3       39.37       44.31     14.28 o 
 -10   4   3       76.78      111.38     12.15 o 
  -9   4   3       36.16       23.68      9.54 o 
  -8   4   3       67.06       90.03      9.04 o 
  -7   4   3       65.97       68.26      5.85 o 
  -6   4   3      612.21      601.01      8.46 o 
  -5   4   3      389.59      386.31      6.27 o 
  -4   4   3      195.71      206.47      4.13 o 
  -3   4   3      696.27      672.21      6.49 o 
  -2   4   3      326.42      306.90      3.81 o 
  -1   4   3       41.12       47.17      1.99 o 
   0   4   3      147.11      144.07      3.48 o 
   1   4   3      521.73      501.33      6.55 o 
   2   4   3       49.72       43.16      2.39 o 
   3   4   3       94.63      102.49      3.60 o 
   4   4   3       46.44       58.23      3.38 o 
   5   4   3       23.30       19.70      3.21 o 
   6   4   3      155.39      166.36      6.90 o 
   7   4   3       29.90       24.07     12.42 o 
   8   4   3        2.77        9.68      5.87 o 
   9   4   3      130.17      126.24     12.24 o 
  10   4   3       78.96       90.14     23.98 o 
  11   4   3      173.51      151.52     30.59 o 
 -11   5   3       46.85        9.59     17.24 o 
 -10   5   3        3.33        0.75      7.43 o 
  -9   5   3      153.86      139.99     12.33 o 
  -8   5   3       80.50       88.72      7.82 o 
  -7   5   3      140.39      143.92      8.34 o 
  -6   5   3       47.51       38.12      4.53 o 
  -5   5   3       66.48       68.41      4.35 o 
  -4   5   3      600.09      587.81      9.74 o 
  -3   5   3      384.79      364.63      7.00 o 
  -2   5   3      211.57      206.28      6.90 o 
  -1   5   3      569.83      523.04      6.13 o 
   0   5   3      200.99      210.75      4.57 o 
   1   5   3      420.95      379.03      6.60 o 
   2   5   3      429.59      431.11      7.85 o 
   3   5   3      205.61      194.55      6.23 o 
   4   5   3      236.13      236.28      6.57 o 
   5   5   3       87.64       93.88      4.90 o 
   6   5   3        8.94        1.88      4.34 o 
   7   5   3       60.52       66.81      7.52 o 
   8   5   3      178.67      177.26     10.51 o 
   9   5   3      124.22      131.11     23.69 o 
  10   5   3       79.88       88.53     24.63 o 
 -10   6   3       66.18       66.36     14.91 o 
  -9   6   3      163.92      184.76     14.39 o 
  -8   6   3       89.04      108.23     15.42 o 
  -7   6   3      123.54      160.73     15.94 o 
  -6   6   3       54.98       65.45      8.69 o 
  -5   6   3       88.90      102.32      9.40 o 
  -4   6   3       56.58       70.23      6.55 o 
  -3   6   3      165.81      163.29      7.25 o 
  -2   6   3       25.14       24.23      4.12 o 
  -1   6   3        9.40        9.10      3.01 o 
   0   6   3       70.08       71.52      4.17 o 
   1   6   3      102.35      104.06      5.40 o 
   2   6   3       55.86       60.88      4.81 o 
   3   6   3      129.19      132.83      7.86 o 
   4   6   3       82.43       63.76      4.98 o 
   5   6   3        9.49        8.90      5.33 o 
   6   6   3       73.06       62.99      8.07 o 
   7   6   3       81.71       68.34      8.75 o 
   8   6   3      104.39      117.08     24.24 o 
   9   6   3       44.73       58.98     13.22 o 
  -9   7   3       12.49        2.79     21.45 o 
  -8   7   3       18.09       22.81     11.67 o 
  -7   7   3      188.52      191.97     17.89 o 
  -6   7   3       43.17       46.79      8.43 o 
  -5   7   3       17.12       17.13     12.77 o 
  -4   7   3       32.85       46.85     19.70 o 
  -3   7   3      225.50      221.79      8.36 o 
  -2   7   3       60.20       71.10      5.71 o 
  -1   7   3      610.26      591.97     14.03 o 
   0   7   3       54.21       55.86      5.76 o 
   1   7   3      457.26      407.38     11.88 o 
   2   7   3       99.22      106.60      6.88 o 
   3   7   3       17.82       24.19      5.03 o 
   4   7   3       26.81       25.24      4.96 o 
   5   7   3      125.71      136.33      9.21 o 
   6   7   3        5.25        2.48      6.29 o 
   7   7   3       82.02       75.21      9.03 o 
   8   7   3       18.46       23.88      7.19 o 
  -7   8   3       82.54       75.44     13.35 o 
  -6   8   3      222.46      222.94     17.89 o 
  -5   8   3       40.70       52.12      7.94 o 
  -4   8   3        3.89        8.45      5.80 o 
  -3   8   3       21.77       31.60      6.37 o 
  -2   8   3      101.23      105.92      6.83 o 
  -1   8   3       90.46       83.13      6.73 o 
   0   8   3      199.16      198.36      9.52 o 
   1   8   3       10.94       19.53      5.57 o 
   2   8   3       45.19       56.83      6.44 o 
   3   8   3       17.82       23.63      5.61 o 
   4   8   3       20.89       24.36      8.13 o 
   5   8   3       45.68       41.92      6.59 o 
   6   8   3        6.42        7.13      8.43 o 
  -4   9   3      118.51      114.32     15.81 o 
  -3   9   3        4.85       -5.31      7.91 o 
  -2   9   3       24.19       19.81      6.54 o 
  -1   9   3       18.07       15.99      5.46 o 
   0   9   3       36.08       38.71      9.57 o 
   1   9   3       68.47       67.51      9.43 o 
   2   9   3      340.51      337.53     24.11 o 
   3   9   3       17.04       18.67     10.11 o 
  -9  -7   4      145.28      148.48     29.10 o 
  -8  -7   4       14.78       21.06     11.50 o 
  -7  -7   4       66.22       60.65      9.96 o 
  -6  -7   4       99.63       77.11      9.40 o 
  -5  -7   4      126.23      143.00      9.68 o 
  -4  -7   4      168.23      157.75     16.98 o 
  -3  -7   4       68.24       46.01     10.50 o 
   3  -7   4      113.23      104.97      9.70 o 
   4  -7   4      193.02      209.57     13.65 o 
   5  -7   4      164.67      167.23     14.59 o 
   6  -7   4       60.25       63.84     12.83 o 
   7  -7   4      210.89      213.18     18.85 o 
 -11  -6   4       28.14       20.74     22.29 o 
 -10  -6   4       48.23       29.85     14.50 o 
  -9  -6   4      111.04      108.77     13.35 o 
  -8  -6   4       46.02       66.41     11.34 o 
  -7  -6   4      476.34      500.57     27.55 o 
  -6  -6   4      223.82      210.99     12.84 o 
  -5  -6   4       70.62       80.34      8.98 o 
  -4  -6   4       58.78       67.89      7.48 o 
  -3  -6   4      132.77      150.05      7.94 o 
  -2  -6   4       58.92       67.66     11.02 o 
  -1  -6   4      246.88      254.44     13.61 o 
   1  -6   4      147.40      155.88      8.83 o 
   2  -6   4        3.88        1.35     12.96 o 
   3  -6   4      261.59      247.36     13.98 o 
   4  -6   4      146.36      156.14     13.62 o 
   5  -6   4      192.01      219.03     16.46 o 
   6  -6   4       95.59      110.27     21.58 o 
   7  -6   4       27.36       24.20     15.30 o 
   8  -6   4       25.60       41.86     14.64 o 
   9  -6   4      103.25      104.68     18.41 o 
 -12  -5   4       55.35       66.36     29.16 o 
 -11  -5   4       41.19       73.80     20.16 o 
 -10  -5   4       13.53       15.32     12.94 o 
  -9  -5   4       84.99       94.57     15.32 o 
  -8  -5   4      117.90      135.62     21.58 o 
  -7  -5   4      139.83      120.83     15.89 o 
  -6  -5   4      128.08      132.21     15.83 o 
  -5  -5   4      146.17      145.97     10.06 o 
  -4  -5   4      236.03      233.13     10.69 o 
  -3  -5   4      318.72      312.56     10.75 o 
  -2  -5   4      511.11      486.64     10.47 o 
  -1  -5   4       64.06       63.16      2.43 o 
   0  -5   4      177.63      196.96      6.75 o 
   1  -5   4      109.41      109.03      4.84 o 
   2  -5   4      265.66      284.78      8.57 o 
   3  -5   4      142.92      146.40      8.27 o 
   4  -5   4      648.08      671.36     16.70 o 
   5  -5   4      202.45      226.74     11.46 o 
   6  -5   4      264.42      246.19     12.93 o 
   7  -5   4       95.45      125.09     22.61 o 
   8  -5   4       33.38       30.52     16.40 o 
   9  -5   4       83.15       97.38     32.92 o 
  10  -5   4       51.59       39.78     16.41 o 
 -12  -4   4      123.32      138.68     23.53 o 
 -11  -4   4       52.16       72.57     16.03 o 
 -10  -4   4      312.46      320.18     21.94 o 
  -9  -4   4      104.45      113.89     15.57 o 
  -8  -4   4       80.90       99.18      8.49 o 
  -7  -4   4       48.96       50.07      6.70 o 
  -6  -4   4      356.75      337.11      8.10 o 
  -5  -4   4      557.08      536.13      9.05 o 
  -4  -4   4     1100.12     1089.33     14.02 o 
  -3  -4   4       99.59       99.24      3.57 o 
  -2  -4   4      320.01      318.12      5.37 o 
  -1  -4   4      102.38      111.95      3.45 o 
   0  -4   4       79.23       74.33      2.79 o 
   1  -4   4      338.41      334.04      4.98 o 
   2  -4   4      357.37      327.98      5.88 o 
   3  -4   4      176.44      177.48      4.63 o 
   4  -4   4       24.48       20.38      3.13 o 
   5  -4   4      191.67      195.02      6.07 o 
   6  -4   4      273.49      288.83      7.85 o 
   7  -4   4       80.36       79.81      6.65 o 
   8  -4   4       66.46       67.85      6.92 o 
   9  -4   4       30.94       38.71      8.64 o 
  10  -4   4       41.17       46.82      9.68 o 
 -13  -3   4       47.36       51.44     17.50 o 
 -12  -3   4       78.40       99.80     12.22 o 
 -11  -3   4       86.59      115.33     12.25 o 
 -10  -3   4       34.50       30.78      8.64 o 
  -9  -3   4      145.45      139.51      7.79 o 
  -8  -3   4       57.49       55.15      5.89 o 
  -7  -3   4      259.78      258.38      9.31 o 
  -6  -3   4      103.83       93.74      4.99 o 
  -5  -3   4      927.40      904.93     11.86 o 
  -4  -3   4      251.25      246.39      4.94 o 
  -3  -3   4      641.69      656.51      8.38 o 
  -2  -3   4      259.94      257.30      5.56 o 
  -1  -3   4      235.03      250.64      4.59 o 
   0  -3   4      131.84      140.32      4.18 o 
   1  -3   4      591.80      578.37      6.65 o 
   2  -3   4      515.48      510.77      6.37 o 
   3  -3   4      865.62      845.47      9.09 o 
   4  -3   4     1009.01      997.93     13.05 o 
   5  -3   4       42.34       47.76      4.76 o 
   6  -3   4      290.20      273.25      7.61 o 
   7  -3   4      160.87      167.01      7.40 o 
   8  -3   4       27.00       30.29      6.90 o 
   9  -3   4       11.76       18.39      8.19 o 
  10  -3   4      107.28      106.97     11.56 o 
  11  -3   4       45.94       38.88     12.07 o 
 -14  -2   4       96.76       92.96     15.98 o 
 -13  -2   4       41.00       35.23     23.27 o 
 -12  -2   4       96.45       90.61     14.93 o 
 -11  -2   4       49.94       42.91      9.69 o 
 -10  -2   4        5.09        3.76      6.95 o 
  -9  -2   4       17.93       18.66      5.49 o 
  -8  -2   4      166.04      172.87      6.35 o 
  -7  -2   4      630.64      601.42      8.95 o 
  -6  -2   4      568.00      551.26      7.35 o 
  -5  -2   4        1.55        7.07      1.95 o 
  -4  -2   4      348.71      381.14      5.60 o 
  -3  -2   4     1142.95     1131.81      8.85 o 
  -2  -2   4      593.01      627.61      5.77 o 
  -1  -2   4      162.78      162.28      3.22 o 
   0  -2   4      286.93      298.93      4.54 o 
   1  -2   4      424.72      431.35      5.41 o 
   2  -2   4      675.62      658.67      6.97 o 
   3  -2   4     1426.94     1449.44     12.32 o 
   4  -2   4      306.50      285.97      5.28 o 
   5  -2   4     1443.26     1372.69     15.25 o 
   6  -2   4      102.20      100.45      5.45 o 
   7  -2   4       34.21       42.41      4.92 o 
   8  -2   4       65.82       53.29      7.42 o 
   9  -2   4      116.02      128.97      9.70 o 
  10  -2   4       52.40       52.64      9.61 o 
  11  -2   4      134.28      134.66     12.20 o 
  12  -2   4       21.48       24.34      9.61 o 
 -14  -1   4       17.68        6.23     10.78 o 
 -13  -1   4       92.73      112.80     15.66 o 
 -12  -1   4       13.70       19.45      8.05 o 
 -11  -1   4      198.66      203.55     11.58 o 
 -10  -1   4       41.67       41.61      6.22 o 
  -9  -1   4      189.50      191.41      7.85 o 
  -8  -1   4     1065.11     1023.53     13.16 o 
  -7  -1   4      239.08      242.43      5.98 o 
  -6  -1   4     1082.93     1081.52     11.88 o 
  -5  -1   4     1374.58     1394.11     11.55 o 
  -4  -1   4      991.35     1009.32      9.00 o 
  -3  -1   4      115.34      131.81      3.13 o 
  -2  -1   4      400.08      379.28      5.06 o 
  -1  -1   4      211.42      227.36      3.06 o 
   0  -1   4     1698.59     1718.48     11.38 o 
   1  -1   4      158.57      165.31      3.29 o 
   2  -1   4      451.87      485.88      6.11 o 
   3  -1   4      634.23      641.38      7.45 o 
   4  -1   4      633.86      614.08      8.38 o 
   5  -1   4      282.02      279.99      6.60 o 
   6  -1   4      101.54      104.04      5.14 o 
   7  -1   4      120.33      117.39      6.21 o 
   8  -1   4       57.55       59.49      7.73 o 
   9  -1   4       41.53       24.14      7.33 o 
  10  -1   4       29.22       26.34      8.24 o 
  11  -1   4       15.30       13.94      8.94 o 
  12  -1   4       42.29       56.18     11.31 o 
 -14   0   4       13.00        6.97      9.27 o 
 -13   0   4        0.31        1.59      9.04 o 
 -12   0   4        3.49        0.38      7.22 o 
 -11   0   4       72.86       63.17      8.60 o 
 -10   0   4      314.84      297.07     12.29 o 
  -9   0   4      157.46      157.05     10.15 o 
  -8   0   4      470.83      435.78      6.98 o 
  -7   0   4       50.47       52.55      3.05 o 
  -6   0   4      989.64      999.27      9.72 o 
  -5   0   4     1098.15     1113.72      9.60 o 
  -4   0   4      289.51      251.53      4.31 o 
  -3   0   4       63.12       75.28      2.65 o 
  -2   0   4     3418.64     3325.03     22.16 o 
  -1   0   4       86.25       92.24      2.81 o 
   0   0   4      357.60      295.24      3.87 o 
   1   0   4       46.26       45.09      2.32 o 
   2   0   4     2751.21     2756.38     20.44 o 
   3   0   4      104.57      113.63      3.42 o 
   4   0   4       14.42       22.18      2.48 o 
   5   0   4      151.34      150.99      4.60 o 
   6   0   4     1035.64     1017.74     10.50 o 
   7   0   4      293.64      282.04      8.10 o 
   8   0   4      169.26      165.21      9.89 o 
   9   0   4        1.75        0.89      6.15 o 
  10   0   4       74.86       82.24     12.11 o 
  11   0   4       82.58      103.38     12.18 o 
  12   0   4        8.83        9.53      9.66 o 
 -14   1   4       18.34       10.78     15.00 o 
 -13   1   4       93.89       92.82     14.81 o 
 -12   1   4       12.67       18.47      7.70 o 
 -11   1   4      197.72      208.98     12.43 o 
 -10   1   4       40.06       36.36      6.30 o 
  -9   1   4      184.83      184.54      7.53 o 
  -8   1   4     1062.76     1043.36     15.72 o 
  -7   1   4      239.12      236.58      5.34 o 
  -6   1   4     1082.19     1076.22     11.35 o 
  -5   1   4     1373.27     1364.43     12.91 o 
  -4   1   4      986.18      983.03      9.66 o 
  -3   1   4      112.94      122.28      3.63 o 
  -2   1   4      393.24      359.94      5.26 o 
  -1   1   4      215.43      227.36      4.38 o 
   0   1   4     1712.23     1713.52     13.15 o 
   1   1   4      167.01      175.13      3.98 o 
   2   1   4      447.74      475.18      5.78 o 
   3   1   4      640.41      640.71      7.08 o 
   4   1   4      640.54      629.14      7.43 o 
   5   1   4      282.95      276.44      4.75 o 
   6   1   4      105.07      105.63      3.95 o 
   7   1   4      122.02      126.63      5.12 o 
   8   1   4       59.54       68.18     10.38 o 
   9   1   4       42.59       28.57      7.37 o 
  10   1   4       30.55       33.68      8.88 o 
  11   1   4       13.92       12.52     10.10 o 
  12   1   4       41.67       49.26     15.67 o 
 -14   2   4       97.73       88.79     28.91 o 
 -13   2   4       40.37       35.26     24.37 o 
 -12   2   4       99.93       91.51     22.04 o 
 -11   2   4       49.49       56.70     10.13 o 
 -10   2   4        5.33       -4.90      4.90 o 
  -9   2   4       17.80       14.89      4.50 o 
  -8   2   4      167.11      184.84      5.70 o 
  -7   2   4      633.74      607.63      8.98 o 
  -6   2   4      569.00      546.08      7.40 o 
  -5   2   4        1.97        8.46      2.33 o 
  -4   2   4      345.73      377.55      5.23 o 
  -3   2   4     1136.31     1107.53      9.48 o 
  -2   2   4      588.51      619.93      6.60 o 
  -1   2   4      173.55      168.57      3.43 o 
   0   2   4      285.78      302.10      4.43 o 
   1   2   4      428.16      427.87      6.65 o 
   2   2   4      676.68      661.21      8.01 o 
   3   2   4     1427.13     1435.83     11.96 o 
   4   2   4      306.45      296.40      5.13 o 
   5   2   4     1443.93     1402.47     12.92 o 
   6   2   4      104.28      108.43      4.50 o 
   7   2   4       34.67       36.99      4.35 o 
   8   2   4       65.29       73.16      7.76 o 
   9   2   4      115.46      112.01     10.95 o 
  10   2   4       49.49       74.91     18.47 o 
  11   2   4      133.49      114.32     27.22 o 
  12   2   4       20.37       -3.50     18.67 o 
 -12   3   4       76.33       78.29     22.42 o 
 -11   3   4       84.81       79.59     21.39 o 
 -10   3   4       32.50       39.90     11.42 o 
  -9   3   4      148.05      143.90      9.02 o 
  -8   3   4       54.80       59.77      5.01 o 
  -7   3   4      259.21      249.56      6.25 o 
  -6   3   4      103.49       99.77      4.13 o 
  -5   3   4      927.97      919.38     10.06 o 
  -4   3   4      252.39      256.67      4.97 o 
  -3   3   4      637.97      645.21      7.47 o 
  -2   3   4      266.53      254.86      4.29 o 
  -1   3   4      232.84      232.81      3.90 o 
   0   3   4      131.37      143.07      3.30 o 
   1   3   4      603.47      581.84      6.73 o 
   2   3   4      514.06      513.75      7.58 o 
   3   3   4      867.84      853.77      9.46 o 
   4   3   4     1005.04      993.37     10.54 o 
   5   3   4       42.73       47.46      3.46 o 
   6   3   4      293.42      287.88      7.73 o 
   7   3   4      162.66      160.91      7.98 o 
   8   3   4       27.79       26.72      8.83 o 
   9   3   4       12.55        6.09     13.67 o 
  10   3   4      106.47      101.05     17.62 o 
  11   3   4       46.99        7.13     18.79 o 
 -11   4   4       53.52      111.73     23.98 o 
 -10   4   4      313.04      336.42     20.83 o 
  -9   4   4      106.51      130.33     14.23 o 
  -8   4   4       79.89       95.58      9.34 o 
  -7   4   4       50.52       57.48      5.80 o 
  -6   4   4      356.94      346.46      7.10 o 
  -5   4   4      553.45      540.50      7.99 o 
  -4   4   4     1098.99     1084.01     10.84 o 
  -3   4   4      101.76       99.80      3.16 o 
  -2   4   4      321.05      317.41      5.73 o 
  -1   4   4      102.70      111.05      4.14 o 
   0   4   4       86.47       78.85      2.80 o 
   1   4   4      339.33      346.72      5.18 o 
   2   4   4      356.55      327.31      7.12 o 
   3   4   4      177.53      181.05      5.24 o 
   4   4   4       24.29       19.46      3.41 o 
   5   4   4      190.84      190.32      6.54 o 
   6   4   4      270.02      286.05     10.02 o 
   7   4   4       78.54       83.75      8.34 o 
   8   4   4       65.82       56.68      9.79 o 
   9   4   4       31.48       41.84     17.56 o 
  10   4   4       40.80       64.62     15.97 o 
  11   4   4       31.10       41.22     21.91 o 
 -10   5   4       13.86       33.06     10.14 o 
  -9   5   4       81.69       92.77     16.07 o 
  -8   5   4      119.08      136.75     13.55 o 
  -7   5   4      136.70      138.38      8.55 o 
  -6   5   4      122.73      108.46      6.55 o 
  -5   5   4      143.71      153.95      6.44 o 
  -4   5   4      237.66      237.83      7.35 o 
  -3   5   4      324.56      308.06      6.46 o 
  -2   5   4      520.36      502.23      7.01 o 
  -1   5   4       64.27       66.90      3.11 o 
   0   5   4      181.82      184.09      4.53 o 
   1   5   4      112.78      109.62      5.01 o 
   2   5   4      267.22      260.39      6.87 o 
   3   5   4      142.08      137.13      5.84 o 
   4   5   4      647.97      649.12     11.53 o 
   5   5   4      198.40      206.62      7.73 o 
   6   5   4      264.63      258.30     11.18 o 
   7   5   4       95.53       98.94     10.22 o 
   8   5   4       32.87       39.54     19.62 o 
   9   5   4       85.32       80.36     23.07 o 
  10   5   4       52.62       58.85     23.72 o 
 -10   6   4       49.24       79.20     14.91 o 
  -9   6   4      111.49      130.79     19.05 o 
  -8   6   4       44.75       50.68     14.00 o 
  -7   6   4      472.63      466.76     27.09 o 
  -6   6   4      224.83      228.06     14.13 o 
  -5   6   4       70.93       67.59      7.66 o 
  -4   6   4       60.75       77.11      7.48 o 
  -3   6   4      129.06      139.98      8.83 o 
  -2   6   4       59.73       71.59      5.28 o 
  -1   6   4      254.10      252.73      8.11 o 
   0   6   4       67.70       71.95      5.41 o 
   1   6   4      146.93      144.71      6.85 o 
   2   6   4        4.61       10.16      4.21 o 
   3   6   4      263.48      267.38     10.73 o 
   4   6   4      146.94      158.07      8.51 o 
   5   6   4      192.87      207.85     11.88 o 
   6   6   4       93.24       86.72      9.44 o 
   7   6   4       26.27       16.76      7.12 o 
   8   6   4       24.65       38.76     11.28 o 
   9   6   4      104.76      108.62     16.07 o 
  -9   7   4      144.92      137.27     19.44 o 
  -8   7   4       15.13       18.15     13.09 o 
  -7   7   4       66.88       96.44     15.68 o 
  -6   7   4       98.77      101.92     10.85 o 
  -5   7   4      130.27      137.37     11.54 o 
  -4   7   4      166.96      163.83     17.11 o 
  -3   7   4       73.14       76.92      8.65 o 
  -2   7   4        9.68        6.19      6.64 o 
  -1   7   4       41.95       46.07      7.04 o 
   0   7   4        5.81        7.47      4.97 o 
   1   7   4      369.10      340.62     11.85 o 
   2   7   4       40.26       30.46      5.59 o 
   3   7   4      114.61      124.32      8.40 o 
   4   7   4      191.90      182.07     12.73 o 
   5   7   4      161.83      143.45     10.25 o 
   6   7   4       59.69       54.15      8.18 o 
   7   7   4      209.33      200.34     12.87 o 
  -7   8   4      138.17      150.23     17.11 o 
  -6   8   4       71.52      100.07     14.00 o 
  -5   8   4       62.01       79.82      9.63 o 
  -4   8   4       97.78      116.17     10.09 o 
  -3   8   4       30.27       36.66      7.22 o 
  -2   8   4       29.58       37.71      5.77 o 
  -1   8   4       53.70       50.45      6.54 o 
   0   8   4       40.31       49.80      6.54 o 
   1   8   4       19.71       23.10      6.06 o 
   2   8   4      203.57      201.23     10.38 o 
   3   8   4        0.20       13.99     21.52 o 
   4   8   4       37.10       26.54      6.35 o 
   5   8   4       38.04       38.50     10.50 o 
  -4   9   4       42.15       17.50     11.41 o 
  -3   9   4       44.49       68.83     13.74 o 
  -2   9   4       52.26       33.81      7.90 o 
  -1   9   4       20.12       30.03      7.82 o 
   0   9   4       32.75       35.30     13.09 o 
   1   9   4        4.99        5.95      6.76 o 
   2   9   4       47.58       71.55     14.00 o 
  -9  -7   5       67.35       61.50     13.76 o 
  -8  -7   5       37.78       53.65     12.90 o 
  -7  -7   5       65.21       68.81     10.60 o 
  -6  -7   5       91.58      131.24     12.97 o 
  -5  -7   5       67.58       58.67      7.73 o 
  -4  -7   5       73.86       56.64     14.00 o 
  -3  -7   5      228.67      192.10     16.46 o 
   2  -7   5       68.87       66.66     28.58 o 
   3  -7   5      188.32      200.36     12.95 o 
   4  -7   5       15.47        2.95     10.43 o 
   5  -7   5       45.69       43.37     11.31 o 
   6  -7   5       21.89       24.76     11.85 o 
   7  -7   5       84.64       76.31     25.92 o 
 -11  -6   5       24.75        5.83     22.04 o 
 -10  -6   5      103.04      115.94     17.86 o 
  -9  -6   5        1.67        3.61     12.90 o 
  -8  -6   5       20.22       27.95     10.26 o 
  -7  -6   5      186.08      177.93     13.10 o 
  -6  -6   5       29.66       33.46     10.36 o 
  -5  -6   5      227.58      229.09     12.08 o 
  -4  -6   5        8.75        7.52      8.46 o 
  -3  -6   5      100.30      105.60      9.58 o 
  -2  -6   5      229.35      242.05      9.99 o 
  -1  -6   5       89.50      108.75     11.80 o 
   0  -6   5       38.22       43.35      4.89 o 
   1  -6   5      382.85      392.65     18.34 o 
   2  -6   5       54.37       51.19      9.98 o 
   3  -6   5      115.48      143.59     12.96 o 
   4  -6   5       54.97       83.16     31.63 o 
   5  -6   5      176.30      195.38     16.37 o 
   6  -6   5       49.11       39.40     12.91 o 
   7  -6   5       24.81       39.51     13.76 o 
   8  -6   5       75.68       68.78     15.91 o 
 -11  -5   5      141.40      145.96     20.30 o 
 -10  -5   5       54.81       49.98     12.17 o 
  -9  -5   5       17.74       -5.11     15.63 o 
  -8  -5   5       36.19       39.54      9.79 o 
  -7  -5   5       22.41       23.39      8.48 o 
  -6  -5   5      264.68      244.25     13.19 o 
  -5  -5   5       98.62      114.65     11.75 o 
  -4  -5   5      124.89      141.10      9.38 o 
  -3  -5   5      129.77      135.24      6.15 o 
  -2  -5   5       24.80       31.66      4.73 o 
  -1  -5   5       62.81       65.18      3.91 o 
   0  -5   5      371.38      384.27      6.23 o 
   1  -5   5      233.23      216.70      9.47 o 
   2  -5   5      155.43      165.52      8.81 o 
   3  -5   5      138.67      140.10      8.91 o 
   4  -5   5      115.56      123.37      9.41 o 
   5  -5   5       13.49       10.88      4.93 o 
   6  -5   5      326.39      352.55     18.64 o 
   7  -5   5       17.97       17.68     11.08 o 
   8  -5   5       49.94       56.68     14.39 o 
   9  -5   5        0.74      -12.23     12.23 o 
 -12  -4   5       14.90       13.34     12.71 o 
 -11  -4   5       52.97       66.70     12.06 o 
 -10  -4   5       68.35       94.86     11.50 o 
  -9  -4   5      110.54      112.70      8.62 o 
  -8  -4   5      182.81      200.57      9.72 o 
  -7  -4   5      102.34       92.07      6.95 o 
  -6  -4   5       12.55        9.70      3.96 o 
  -5  -4   5      134.57      139.43      8.87 o 
  -4  -4   5      359.90      360.52      8.23 o 
  -3  -4   5      386.57      380.52      6.64 o 
  -2  -4   5      586.25      560.82      7.46 o 
  -1  -4   5       50.51       55.99      3.09 o 
   0  -4   5      280.00      278.79      5.55 o 
   1  -4   5       75.09       74.53      5.24 o 
   2  -4   5      136.82      140.47      6.40 o 
   3  -4   5      282.14      264.44      5.43 o 
   4  -4   5      180.51      174.81      5.69 o 
   5  -4   5       11.22        9.04      3.90 o 
   6  -4   5       40.04       41.63      4.81 o 
   7  -4   5       94.97       97.14      6.60 o 
   8  -4   5       43.54       50.73      7.12 o 
   9  -4   5      102.36       91.02     10.55 o 
  10  -4   5       23.08       10.03     10.24 o 
 -13  -3   5       46.14       42.61     13.51 o 
 -12  -3   5       17.38       25.23      9.72 o 
 -11  -3   5       45.35       41.94      8.38 o 
 -10  -3   5      117.74      128.66     10.23 o 
  -9  -3   5      290.20      267.74     10.03 o 
  -8  -3   5      268.81      259.91      9.29 o 
  -7  -3   5      218.43      212.43      8.01 o 
  -6  -3   5      151.74      153.99      5.51 o 
  -5  -3   5       86.13       84.46      4.10 o 
  -4  -3   5      209.69      200.14      4.96 o 
  -3  -3   5      372.84      368.85      5.13 o 
  -2  -3   5       35.48       29.16      2.80 o 
  -1  -3   5      351.46      352.66      6.47 o 
   0  -3   5      173.99      179.39      4.44 o 
   1  -3   5       64.78       63.48      2.89 o 
   2  -3   5      449.86      436.04      6.32 o 
   3  -3   5      296.52      297.73      5.98 o 
   4  -3   5      316.69      300.04      6.79 o 
   5  -3   5       18.75       20.90      4.09 o 
   6  -3   5       26.57       23.66      4.49 o 
   7  -3   5      149.60      142.56      7.41 o 
   8  -3   5       28.16       36.94      8.62 o 
   9  -3   5       50.09       36.20      9.22 o 
  10  -3   5      126.16      122.71     14.84 o 
  11  -3   5       35.17       14.35     12.63 o 
 -14  -2   5        1.45       24.80     12.56 o 
 -13  -2   5       17.83       33.49     20.89 o 
 -12  -2   5       95.20       91.47     15.25 o 
 -11  -2   5        8.52       14.31      8.48 o 
 -10  -2   5      148.14      166.54     12.17 o 
  -9  -2   5       11.91       22.28      5.37 o 
  -8  -2   5       60.35       66.94      4.80 o 
  -7  -2   5      310.00      289.82      6.77 o 
  -6  -2   5      244.71      245.93      5.61 o 
  -5  -2   5      518.19      496.08      6.37 o 
  -4  -2   5       29.67       31.63      2.41 o 
  -3  -2   5      278.41      338.97      4.52 o 
  -2  -2   5      682.16      705.13      6.95 o 
  -1  -2   5       69.34       81.14      2.98 o 
   0  -2   5       69.67       78.42      2.99 o 
   1  -2   5      968.09      928.94     11.03 o 
   2  -2   5       98.92      104.29      3.95 o 
   3  -2   5      160.28      168.99      4.72 o 
   4  -2   5      124.94      128.16      4.43 o 
   5  -2   5      675.58      660.95     10.70 o 
   6  -2   5      112.55      106.57      5.45 o 
   7  -2   5       24.07       23.09      5.72 o 
   8  -2   5       77.59       75.81      8.23 o 
   9  -2   5        5.48        4.09      6.82 o 
  10  -2   5        7.33        7.35      8.08 o 
  11  -2   5       33.62       31.05      9.72 o 
 -14  -1   5       45.21       45.39     13.26 o 
 -13  -1   5       20.65       24.19      9.76 o 
 -12  -1   5       10.52       -0.36      7.33 o 
 -11  -1   5      133.28      178.80     15.13 o 
 -10  -1   5       41.00       42.08      6.26 o 
  -9  -1   5       71.75       65.22      6.01 o 
  -8  -1   5      222.95      234.40      6.91 o 
  -7  -1   5      523.33      505.49      7.61 o 
  -6  -1   5      500.45      483.01      7.61 o 
  -5  -1   5      219.50      215.03      5.04 o 
  -4  -1   5      282.85      288.24      5.92 o 
  -3  -1   5      152.51      155.55      3.68 o 
  -2  -1   5      130.38      129.34      2.80 o 
  -1  -1   5      509.68      540.17      5.12 o 
   0  -1   5       79.67       81.22      2.71 o 
   1  -1   5      208.60      233.67      4.23 o 
   2  -1   5     1134.07     1103.75     10.40 o 
   3  -1   5      495.73      477.09      6.86 o 
   4  -1   5      480.88      452.17      7.59 o 
   5  -1   5      340.69      315.45      6.95 o 
   6  -1   5      419.47      399.45     10.60 o 
   7  -1   5      349.12      351.80     12.15 o 
   8  -1   5       66.34       70.48      8.45 o 
   9  -1   5       54.13       48.89      9.35 o 
  10  -1   5       79.59       70.66      9.41 o 
  11  -1   5        0.77       -7.63      8.51 o 
 -14   0   5       29.77       24.11     18.43 o 
 -13   0   5       76.13       91.78     10.35 o 
 -12   0   5        8.86        5.24      6.33 o 
 -11   0   5        1.37        3.85      5.93 o 
 -10   0   5        7.40       12.62      6.03 o 
  -9   0   5      224.57      202.17      8.15 o 
  -8   0   5      437.71      420.54      6.33 o 
  -7   0   5       38.65       40.40      2.91 o 
  -6   0   5      167.72      163.16      4.30 o 
  -5   0   5      549.54      566.87      7.00 o 
  -4   0   5      875.91      876.73      8.71 o 
  -3   0   5       66.77       73.93      3.02 o 
  -2   0   5        0.79       -0.19      2.05 o 
  -1   0   5        0.85        1.01      1.71 o 
   0   0   5     1251.49     1360.46     10.59 o 
   1   0   5       61.72       62.09      2.91 o 
   2   0   5      201.46      170.88      3.90 o 
   3   0   5        6.04        9.54      2.15 o 
   4   0   5      840.88      848.77      9.08 o 
   5   0   5       35.54       27.75      3.07 o 
   6   0   5      468.49      428.70      8.33 o 
   7   0   5      298.19      294.06     10.47 o 
   8   0   5      214.17      223.98     11.08 o 
   9   0   5      140.50      116.40      9.97 o 
  10   0   5        5.68        0.54      7.19 o 
  11   0   5       14.36       43.00     10.40 o 
  12   0   5        0.92        7.91     18.15 o 
 -14   1   5       44.65       49.62     16.94 o 
 -13   1   5       20.43       16.38     11.04 o 
 -12   1   5       10.88       25.77      7.11 o 
 -11   1   5      135.07      157.57      7.81 o 
 -10   1   5       40.12       37.61      5.87 o 
  -9   1   5       70.86       74.02      5.30 o 
  -8   1   5      226.36      256.82      6.82 o 
  -7   1   5      525.83      504.82      7.38 o 
  -6   1   5      499.29      476.98      7.97 o 
  -5   1   5      218.98      203.92      4.86 o 
  -4   1   5      274.99      284.40      5.85 o 
  -3   1   5      148.16      147.76      3.88 o 
  -2   1   5      133.45      132.05      4.15 o 
  -1   1   5      500.84      521.32      6.88 o 
   0   1   5       73.99       70.74      3.16 o 
   1   1   5      213.65      236.02      4.33 o 
   2   1   5     1131.68     1103.89     10.41 o 
   3   1   5      493.65      477.46      6.59 o 
   4   1   5      479.01      454.18      6.92 o 
   5   1   5      334.32      324.23      5.76 o 
   6   1   5      420.45      409.31      7.77 o 
   7   1   5      350.26      339.56     14.70 o 
   8   1   5       69.02       79.22      8.51 o 
   9   1   5       57.04       48.28      8.16 o 
  10   1   5       78.44       70.18      9.24 o 
  11   1   5        1.24       -8.23     11.14 o 
 -14   2   5        1.48      -20.22     20.22 o 
 -13   2   5       17.45       11.67     23.33 o 
 -12   2   5       95.47      118.21     14.91 o 
 -11   2   5        8.02        7.95      7.97 o 
 -10   2   5      149.77      169.11      9.62 o 
  -9   2   5       12.73       11.44      5.24 o 
  -8   2   5       61.45       71.30      4.57 o 
  -7   2   5      313.85      292.28      6.56 o 
  -6   2   5      245.44      242.66      5.59 o 
  -5   2   5      519.75      506.35      7.13 o 
  -4   2   5       28.18       26.13      2.87 o 
  -3   2   5      276.94      322.89      5.35 o 
  -2   2   5      677.51      685.40      7.64 o 
  -1   2   5       72.89       83.90      3.36 o 
   0   2   5       69.69       72.93      2.81 o 
   1   2   5      965.61      932.23      9.48 o 
   2   2   5       97.53       96.82      3.05 o 
   3   2   5      160.41      162.85      4.09 o 
   4   2   5      123.95      134.67      4.14 o 
   5   2   5      668.73      662.61      8.60 o 
   6   2   5      113.89      118.96      5.91 o 
   7   2   5       23.11       24.37      5.47 o 
   8   2   5       78.80       59.75     12.31 o 
   9   2   5        5.42       15.49      9.55 o 
  10   2   5        7.14       12.71     12.87 o 
  11   2   5       32.08       47.05     23.72 o 
 -12   3   5       17.20       26.96     18.79 o 
 -11   3   5       44.96       42.00     18.92 o 
 -10   3   5      121.59      146.73     22.68 o 
  -9   3   5      292.59      285.23     12.49 o 
  -8   3   5      269.59      254.35      8.30 o 
  -7   3   5      223.13      217.27      6.03 o 
  -6   3   5      150.16      150.49      5.01 o 
  -5   3   5       83.87       88.24      4.19 o 
  -4   3   5      214.70      208.30      5.32 o 
  -3   3   5      358.80      361.16      6.36 o 
  -2   3   5       34.37       35.68      2.79 o 
  -1   3   5      341.06      338.49      4.85 o 
   0   3   5      173.74      170.35      4.09 o 
   1   3   5       61.13       60.10      3.18 o 
   2   3   5      446.50      420.26      7.20 o 
   3   3   5      289.26      291.49      5.87 o 
   4   3   5      315.98      312.55      6.15 o 
   5   3   5       19.32       23.23      4.08 o 
   6   3   5       27.42       36.54      7.06 o 
   7   3   5      153.90      139.46     10.01 o 
   8   3   5       28.57       32.78     36.16 o 
   9   3   5       50.77       49.98     14.91 o 
  10   3   5      127.80       85.55     25.02 o 
  11   3   5       35.26       11.92     19.44 o 
 -11   4   5       52.70       37.33     18.92 o 
 -10   4   5       69.27       75.70     20.09 o 
  -9   4   5      110.74      113.27     14.19 o 
  -8   4   5      183.68      185.10     15.43 o 
  -7   4   5      100.35       88.03      6.97 o 
  -6   4   5       13.15       11.17      3.24 o 
  -5   4   5      131.80      130.05      5.65 o 
  -4   4   5      358.07      368.10      6.81 o 
  -3   4   5      384.97      366.30      6.60 o 
  -2   4   5      596.78      562.49      7.05 o 
  -1   4   5       50.65       54.54      2.96 o 
   0   4   5      280.18      266.10      5.31 o 
   1   4   5       77.72       82.99      3.64 o 
   2   4   5      133.38      143.96      4.85 o 
   3   4   5      282.71      277.20      6.59 o 
   4   4   5      178.25      172.07      7.70 o 
   5   4   5       12.17       16.22      4.49 o 
   6   4   5       39.02       36.99      6.76 o 
   7   4   5       94.11      104.72     12.89 o 
   8   4   5       43.39       31.97      8.84 o 
   9   4   5      102.73       87.58     16.72 o 
  10   4   5       22.07      -14.91     14.91 o 
  -9   5   5       16.63       10.28     10.06 o 
  -8   5   5       34.91       27.95     14.52 o 
  -7   5   5       20.61       20.64      5.95 o 
  -6   5   5      255.99      241.22      9.27 o 
  -5   5   5      101.36      112.97      6.94 o 
  -4   5   5      121.62      126.38      6.39 o 
  -3   5   5      132.90      134.73      5.96 o 
  -2   5   5       24.42       28.82      3.16 o 
  -1   5   5       63.16       62.95      3.49 o 
   0   5   5      368.70      372.69      7.18 o 
   1   5   5      237.05      228.83      6.07 o 
   2   5   5      150.73      138.77      5.82 o 
   3   5   5      136.75      133.39      6.55 o 
   4   5   5      119.22      131.48      8.11 o 
   5   5   5       12.70       12.08      4.98 o 
   6   5   5      331.81      350.43     13.14 o 
   7   5   5       16.22       20.97      7.65 o 
   8   5   5       50.07       59.42     11.29 o 
   9   5   5        0.93       21.13     17.89 o 
  -9   6   5        1.78       12.31     13.09 o 
  -8   6   5       20.11       25.41     14.00 o 
  -7   6   5      187.25      194.17     20.48 o 
  -6   6   5       28.98       47.18      9.48 o 
  -5   6   5      226.40      244.23     18.80 o 
  -4   6   5        7.68       18.59      6.52 o 
  -3   6   5      101.73      119.36      8.83 o 
  -2   6   5      229.14      248.17      8.80 o 
  -1   6   5       90.46       93.91      6.28 o 
   0   6   5       38.39       33.08      5.10 o 
   1   6   5      375.96      384.43     17.65 o 
   2   6   5       54.19       50.74      5.69 o 
   3   6   5      116.59      112.27      7.35 o 
   4   6   5       55.19       46.82      6.57 o 
   5   6   5      172.01      168.47     11.76 o 
   6   6   5       47.95       50.75      8.45 o 
   7   6   5       24.44       30.59     11.02 o 
   8   6   5       75.25      115.36     15.81 o 
  -8   7   5       39.25       54.18     14.91 o 
  -7   7   5       62.77       81.40     15.04 o 
  -6   7   5       92.90      103.20     13.29 o 
  -5   7   5       65.82       63.44      9.85 o 
  -4   7   5       75.90       90.55     10.02 o 
  -3   7   5      223.37      230.00     13.51 o 
  -2   7   5       53.85       44.73      6.57 o 
  -1   7   5       95.87       95.96      9.95 o 
   0   7   5       31.10       37.39      6.46 o 
   1   7   5       68.26       58.77      8.85 o 
   2   7   5       70.04       81.11      8.15 o 
   3   7   5      187.67      180.35     11.96 o 
   4   7   5       15.13       19.05      6.54 o 
   5   7   5       45.20       46.71      7.92 o 
   6   7   5       20.93       28.83      7.56 o 
   7   7   5       83.91       86.33     13.48 o 
  -7   8   5       57.19      102.40     16.07 o 
  -6   8   5       27.80       38.89     11.92 o 
  -5   8   5       70.26       82.96      9.95 o 
  -4   8   5      102.15      102.42     10.40 o 
  -3   8   5       30.09       29.72      7.63 o 
  -2   8   5       49.15       36.72      6.39 o 
  -1   8   5       37.72       41.79      6.66 o 
   0   8   5       23.97       20.19      6.45 o 
   1   8   5       52.84       49.49     11.01 o 
   2   8   5        7.98        8.47      8.62 o 
   3   8   5        7.53       25.97     10.95 o 
   4   8   5       50.47       62.92      8.48 o 
   5   8   5       21.39       11.28     10.89 o 
  -2   9   5       62.25       72.59     13.48 o 
  -1   9   5       45.80       35.13     12.44 o 
   0   9   5      210.41      190.80     20.09 o 
  -9  -7   6       25.75       23.97     11.94 o 
  -8  -7   6       72.00       76.80     13.66 o 
  -7  -7   6       18.42       20.26      9.17 o 
  -6  -7   6       90.27       78.90      9.84 o 
  -5  -7   6       29.66       34.57      7.68 o 
  -4  -7   6       16.23        9.85     12.31 o 
  -3  -7   6      109.88      101.10     14.13 o 
   2  -7   6      176.45      160.91     11.67 o 
   3  -7   6       94.68      120.15     12.02 o 
   4  -7   6       13.55       15.19      9.58 o 
   5  -7   6      288.56      257.69     18.48 o 
   6  -7   6       32.27       35.21     12.13 o 
 -10  -6   6       96.11       84.29     17.29 o 
  -9  -6   6      114.03       99.86     18.15 o 
  -8  -6   6       74.24       79.21     16.65 o 
  -7  -6   6       30.38       36.16      9.70 o 
  -6  -6   6        8.64        4.59     10.64 o 
  -5  -6   6      164.49      165.22     11.22 o 
  -4  -6   6       39.11       29.12      7.15 o 
  -3  -6   6      401.48      407.76     12.83 o 
  -2  -6   6       50.10       54.70      8.74 o 
  -1  -6   6       24.51       28.19     12.05 o 
   0  -6   6       28.53       35.01      6.50 o 
   1  -6   6      252.08      242.07      9.98 o 
   2  -6   6       68.69       56.60      9.83 o 
   3  -6   6      238.30      245.44     16.07 o 
   4  -6   6       30.47       39.16     11.15 o 
   5  -6   6       23.15        9.46     10.56 o 
   6  -6   6       71.00       59.91     32.99 o 
   7  -6   6       71.71       61.39     15.94 o 
   8  -6   6       54.34       48.87     25.28 o 
 -11  -5   6      133.65      125.18     20.13 o 
 -10  -5   6       76.24       74.79     16.08 o 
  -9  -5   6      144.61      138.31     14.14 o 
  -8  -5   6       60.63       43.72     11.05 o 
  -7  -5   6       39.94       30.39      8.74 o 
  -6  -5   6       96.03      102.02     10.56 o 
  -5  -5   6       24.21       22.72      7.80 o 
  -4  -5   6      369.46      364.13      9.17 o 
  -3  -5   6      116.78      119.06      6.14 o 
  -2  -5   6      276.29      285.51      8.11 o 
  -1  -5   6      111.80      110.55      5.82 o 
   0  -5   6      196.47      193.57      6.92 o 
   1  -5   6       60.17       64.57      5.02 o 
   2  -5   6      702.97      710.25     12.19 o 
   3  -5   6      260.70      264.03      7.85 o 
   4  -5   6       75.42       72.28      5.57 o 
   5  -5   6      111.70      107.34     13.25 o 
   6  -5   6       46.37       47.93      9.88 o 
   7  -5   6       18.48       12.53      9.07 o 
   8  -5   6       17.26       16.92     13.47 o 
   9  -5   6        3.04        2.72     22.16 o 
 -12  -4   6      149.09      120.50     18.93 o 
 -11  -4   6      114.63      111.57     18.19 o 
 -10  -4   6       25.92       28.11      7.30 o 
  -9  -4   6       56.27       85.87      8.05 o 
  -8  -4   6       99.78      103.28      7.86 o 
  -7  -4   6       90.17       84.81      6.91 o 
  -6  -4   6      332.00      308.38      9.07 o 
  -5  -4   6       66.11       66.11      5.08 o 
  -4  -4   6       53.69       65.97      6.53 o 
  -3  -4   6       96.06      107.13      5.09 o 
  -2  -4   6      196.48      202.27      5.89 o 
  -1  -4   6      104.83      100.00      4.11 o 
   0  -4   6      710.54      713.54     10.17 o 
   1  -4   6      267.86      269.85      7.86 o 
   2  -4   6       21.76       28.02      4.10 o 
   3  -4   6      328.37      312.97     10.90 o 
   4  -4   6      543.46      567.04     10.53 o 
   5  -4   6       91.13       83.22      5.42 o 
   6  -4   6       28.34       34.05      5.44 o 
   7  -4   6       42.07       37.18      5.99 o 
   8  -4   6       18.24       21.65      7.22 o 
   9  -4   6       26.19       18.72      9.84 o 
 -13  -3   6       78.88       53.14     14.61 o 
 -12  -3   6      119.85      113.55     19.28 o 
 -11  -3   6      113.10      128.81     12.98 o 
 -10  -3   6        7.81        6.76      8.29 o 
  -9  -3   6      125.90      134.73      7.90 o 
  -8  -3   6       78.87       84.46      6.67 o 
  -7  -3   6      355.71      345.30      9.82 o 
  -6  -3   6      222.37      218.26      8.05 o 
  -5  -3   6      656.95      652.48      9.31 o 
  -4  -3   6      102.93      112.87      5.34 o 
  -3  -3   6        9.12       22.30      2.75 o 
  -2  -3   6       59.36       73.04      3.53 o 
  -1  -3   6      691.34      676.30      7.86 o 
   0  -3   6      145.15      151.31      3.97 o 
   1  -3   6      456.40      445.35      6.58 o 
   2  -3   6     1237.80     1231.34     13.46 o 
   3  -3   6      264.92      283.31      6.74 o 
   4  -3   6      281.45      268.80      6.98 o 
   5  -3   6      229.98      230.14      9.45 o 
   6  -3   6        9.18       -2.68      4.50 o 
   7  -3   6       49.89       49.25      8.79 o 
   8  -3   6       41.38       54.99      9.46 o 
   9  -3   6       57.62       53.72     10.30 o 
  10  -3   6       79.06       96.98     14.16 o 
 -13  -2   6       11.07       11.23     11.82 o 
 -12  -2   6       13.81        9.27      8.11 o 
 -11  -2   6       30.44       13.52      7.52 o 
 -10  -2   6      257.39      247.04     12.75 o 
  -9  -2   6       60.13       50.29      7.24 o 
  -8  -2   6       94.69       93.24      5.61 o 
  -7  -2   6       43.04       40.42      4.22 o 
  -6  -2   6       24.82       19.10      3.11 o 
  -5  -2   6      679.50      660.96      8.17 o 
  -4  -2   6      225.20      238.28      4.52 o 
  -3  -2   6      318.38      340.60      5.31 o 
  -2  -2   6      444.61      437.02      6.38 o 
  -1  -2   6      220.45      211.19      4.85 o 
   0  -2   6       41.32       41.07      3.27 o 
   1  -2   6     1944.22     1928.13     15.91 o 
   2  -2   6      108.93      115.72      4.11 o 
   3  -2   6     2027.49     1969.92     21.03 o 
   4  -2   6       19.97       18.77      5.06 o 
   5  -2   6       16.05       17.84      3.98 o 
   6  -2   6       78.03       66.89      5.51 o 
   7  -2   6      169.58      181.95      9.83 o 
   8  -2   6        9.38        6.59      6.77 o 
   9  -2   6       49.37       54.13     10.13 o 
  10  -2   6       20.67       25.85      8.91 o 
  11  -2   6        3.62       15.82      9.10 o 
 -14  -1   6       13.27       11.75     11.96 o 
 -13  -1   6      150.61      190.36     19.74 o 
 -12  -1   6      208.60      213.36     14.92 o 
 -11  -1   6       32.24       36.93      8.42 o 
 -10  -1   6      117.07      116.14      7.91 o 
  -9  -1   6      130.25      133.23     11.58 o 
  -8  -1   6      380.15      371.29      8.41 o 
  -7  -1   6      382.73      369.95      7.73 o 
  -6  -1   6       72.19       78.95      4.29 o 
  -5  -1   6      240.13      247.56      5.58 o 
  -4  -1   6      957.78      960.57     10.16 o 
  -3  -1   6       46.70       55.55      2.63 o 
  -2  -1   6      112.32      121.97      3.08 o 
  -1  -1   6      170.94      164.85      3.62 o 
   0  -1   6       43.07       52.08      2.62 o 
   1  -1   6      502.89      516.56      7.00 o 
   2  -1   6      533.45      531.85      8.43 o 
   3  -1   6      163.42      170.26      4.85 o 
   4  -1   6      275.68      266.15      6.09 o 
   5  -1   6      268.55      246.28      7.11 o 
   6  -1   6      145.73      149.17      7.33 o 
   7  -1   6       90.52       79.51      8.45 o 
   8  -1   6       45.89       46.38      8.17 o 
   9  -1   6      129.19      123.41     10.60 o 
  10  -1   6       48.43       46.67     10.49 o 
  11  -1   6       21.19       10.65      9.68 o 
 -14   0   6       39.62       55.30     17.68 o 
 -13   0   6      179.48      180.84     17.91 o 
 -12   0   6       45.28       51.18      8.15 o 
 -11   0   6      337.01      338.77     12.78 o 
 -10   0   6       19.98       10.85      6.01 o 
  -9   0   6       34.88       27.23      4.92 o 
  -8   0   6       30.23       54.00      3.41 o 
  -7   0   6      345.45      341.68      5.73 o 
  -6   0   6      340.90      362.44      6.58 o 
  -5   0   6       13.55       20.11      2.76 o 
  -4   0   6      844.97      875.16      9.37 o 
  -3   0   6      205.47      203.14      4.36 o 
  -2   0   6     1352.86     1254.29     11.80 o 
  -1   0   6      223.12      233.20      5.22 o 
   0   0   6      936.10      979.71      9.70 o 
   1   0   6      100.09       95.34      3.44 o 
   2   0   6      202.61      221.86      4.70 o 
   3   0   6        5.63        3.73      2.07 o 
   4   0   6      884.89      880.60     12.77 o 
   5   0   6        1.34        4.85      3.13 o 
   6   0   6      332.94      345.47     10.74 o 
   7   0   6        7.30       14.60      5.89 o 
   8   0   6        2.01       -1.98      6.28 o 
   9   0   6       35.63       40.78      8.38 o 
  10   0   6       12.50       13.50      8.54 o 
  11   0   6      140.48      158.69     14.20 o 
 -14   1   6       13.09       36.47     16.22 o 
 -13   1   6      150.27      129.42     16.88 o 
 -12   1   6      204.72      201.22     11.37 o 
 -11   1   6       30.59       31.98      6.06 o 
 -10   1   6      116.33      122.77      7.50 o 
  -9   1   6      129.05      131.27      6.65 o 
  -8   1   6      380.41      375.76      7.30 o 
  -7   1   6      387.25      387.03      6.80 o 
  -6   1   6       70.65       76.01      4.63 o 
  -5   1   6      241.40      247.83      5.97 o 
  -4   1   6      964.12      954.61     11.78 o 
  -3   1   6       48.99       49.97      4.11 o 
  -2   1   6      115.53      125.52      4.07 o 
  -1   1   6      174.65      172.57      4.46 o 
   0   1   6       44.48       49.28      3.11 o 
   1   1   6      506.52      524.44      7.45 o 
   2   1   6      539.90      537.18      7.41 o 
   3   1   6      159.56      159.67      4.39 o 
   4   1   6      275.74      274.28      5.39 o 
   5   1   6      265.14      250.94      6.33 o 
   6   1   6      150.33      149.22     10.89 o 
   7   1   6       89.32       89.22     11.11 o 
   8   1   6       46.29       59.59      7.85 o 
   9   1   6      129.51      135.15     12.56 o 
  10   1   6       49.04       52.44     11.97 o 
  11   1   6       21.39       39.27     14.90 o 
 -14   2   6      120.19       50.29     30.72 o 
 -12   2   6       13.35       13.68     10.20 o 
 -11   2   6       28.99       37.77     12.37 o 
 -10   2   6      255.77      274.28     11.56 o 
  -9   2   6       58.01       58.31      6.97 o 
  -8   2   6       97.20       99.04      6.16 o 
  -7   2   6       44.06       39.44      3.97 o 
  -6   2   6       25.17       24.50      3.31 o 
  -5   2   6      679.59      677.24      9.12 o 
  -4   2   6      221.45      232.90      5.48 o 
  -3   2   6      320.93      336.73      7.58 o 
  -2   2   6      441.87      434.33      7.14 o 
  -1   2   6      220.03      212.20      5.32 o 
   0   2   6       40.45       43.39      3.12 o 
   1   2   6     1953.54     1927.24     16.54 o 
   2   2   6      107.46      113.39      3.80 o 
   3   2   6     2037.05     1988.01     16.45 o 
   4   2   6       20.90       24.19      3.10 o 
   5   2   6       15.28       20.02      3.42 o 
   6   2   6       75.97       74.70      6.44 o 
   7   2   6      170.38      183.21      9.91 o 
   8   2   6        9.70        7.30      7.28 o 
   9   2   6       48.54       54.91     14.36 o 
  10   2   6       19.87        9.85     18.67 o 
 -13   3   6       78.33       51.85     16.98 o 
 -12   3   6      118.03      124.18     25.92 o 
 -11   3   6      111.36      123.66     24.24 o 
 -10   3   6        7.79       -9.98     12.96 o 
  -9   3   6      126.55      133.08     23.29 o 
  -8   3   6       80.72       83.89      6.85 o 
  -7   3   6      357.99      352.26      7.85 o 
  -6   3   6      225.58      222.53      6.07 o 
  -5   3   6      667.13      644.30      8.93 o 
  -4   3   6      101.23      105.38      4.19 o 
  -3   3   6        9.99       18.01      2.84 o 
  -2   3   6       60.13       68.80      4.00 o 
  -1   3   6      692.08      668.10      8.40 o 
   0   3   6      145.06      151.81      4.49 o 
   1   3   6      456.50      449.89      7.27 o 
   2   3   6     1231.78     1196.21     13.23 o 
   3   3   6      260.92      288.64      5.98 o 
   4   3   6      281.10      265.19      6.64 o 
   5   3   6      231.47      239.59      8.29 o 
   6   3   6        8.45       14.46      5.38 o 
   7   3   6       50.29       62.85      9.75 o 
   8   3   6       40.63       26.63     27.48 o 
   9   3   6       60.16       56.36     15.88 o 
  10   3   6       80.60       49.00     22.68 o 
 -11   4   6      117.12      101.10     23.72 o 
 -10   4   6       25.26       33.05     17.50 o 
  -9   4   6       54.33       41.87     16.98 o 
  -8   4   6       99.68       82.61     12.48 o 
  -7   4   6       88.56       89.41      7.52 o 
  -6   4   6      327.62      323.85      8.89 o 
  -5   4   6       67.77       72.03      4.65 o 
  -4   4   6       53.07       56.06      4.03 o 
  -3   4   6       97.01       99.15      4.46 o 
  -2   4   6      205.13      204.33      5.21 o 
  -1   4   6      104.30      110.48      3.99 o 
   0   4   6      715.14      715.98      8.88 o 
   1   4   6      267.95      259.90      5.87 o 
   2   4   6       21.48       25.49      3.84 o 
   3   4   6      329.64      316.97      7.41 o 
   4   4   6      541.47      545.21     12.24 o 
   5   4   6       90.38       92.11      9.64 o 
   6   4   6       29.68       33.66      6.95 o 
   7   4   6       43.61       39.86      8.79 o 
   8   4   6       17.29       15.26     12.54 o 
   9   4   6       27.13       18.67     19.57 o 
  10   4   6       55.64       40.05     21.65 o 
  -9   5   6      140.66      112.25     22.04 o 
  -8   5   6       57.41       68.49     27.22 o 
  -7   5   6       38.19       46.20     10.40 o 
  -6   5   6       96.56      102.08      7.79 o 
  -5   5   6       25.96       24.68      5.50 o 
  -4   5   6      374.83      368.56      9.95 o 
  -3   5   6      117.25      104.38      7.07 o 
  -2   5   6      279.76      291.27      7.11 o 
  -1   5   6      115.51      108.45      6.26 o 
   0   5   6      195.23      213.23      6.14 o 
   1   5   6       59.69       57.22      4.24 o 
   2   5   6      698.81      678.13     11.95 o 
   3   5   6      260.31      263.85      9.98 o 
   4   5   6       75.07       70.32      6.34 o 
   5   5   6      111.72      141.57     10.71 o 
   6   5   6       47.91       46.35      7.29 o 
   7   5   6       19.79       15.47      8.45 o 
   8   5   6       18.39       -5.70     14.65 o 
   9   5   6        3.28        8.68     17.37 o 
  -8   6   6       74.51       85.81     17.37 o 
  -7   6   6       29.32       36.03     14.65 o 
  -6   6   6        7.70        1.71      7.56 o 
  -5   6   6      164.86      174.01     11.03 o 
  -4   6   6       39.49       56.94      8.56 o 
  -3   6   6      407.54      400.05     13.77 o 
  -2   6   6       50.06       56.60      6.07 o 
  -1   6   6       24.56       22.02      5.26 o 
   0   6   6       29.30       28.94      7.16 o 
   1   6   6      255.25      256.88     11.51 o 
   2   6   6       68.99       80.40      6.83 o 
   3   6   6      239.20      253.79     14.14 o 
   4   6   6       30.79       16.94      7.11 o 
   5   6   6       22.54       14.96      6.82 o 
   6   6   6       71.22       69.86     12.57 o 
   7   6   6       71.38       93.59     14.52 o 
  -8   7   6       71.25      130.40     18.54 o 
  -7   7   6       19.61       33.05     13.09 o 
  -6   7   6       89.00      118.21     16.46 o 
  -5   7   6       31.38       33.87      9.16 o 
  -4   7   6       15.88       21.58      7.97 o 
  -3   7   6      107.45      108.20     11.02 o 
  -2   7   6        5.12       18.11      8.43 o 
  -1   7   6      268.42      259.01     11.88 o 
   0   7   6       93.96       95.11      9.65 o 
   1   7   6       29.44       26.78      6.26 o 
   2   7   6      176.22      197.35     13.08 o 
   3   7   6       95.42       90.73     12.96 o 
   4   7   6       14.31       32.40      9.98 o 
   5   7   6      289.32      267.76     14.96 o 
   6   7   6       30.94       39.27     10.24 o 
  -7   8   6      138.20      148.15     18.41 o 
  -6   8   6      163.55      175.37     18.79 o 
  -5   8   6       71.85       74.92     13.48 o 
  -4   8   6       50.80       47.51      9.15 o 
  -3   8   6       90.46       81.69     14.19 o 
  -2   8   6       78.69       81.38     10.51 o 
  -1   8   6       18.56       33.86      9.84 o 
   0   8   6      125.37      115.79      9.55 o 
   1   8   6       15.19       27.01      8.43 o 
   2   8   6        6.30       10.29      6.95 o 
   3   8   6       64.90       71.36     18.34 o 
   4   8   6       80.88      115.10     15.42 o 
  -9  -7   7       27.00       41.22     22.55 o 
  -8  -7   7       21.85       21.09     11.74 o 
  -7  -7   7        9.00        9.43     10.22 o 
  -6  -7   7       54.36       53.48      9.48 o 
  -5  -7   7       77.65       79.27     14.13 o 
  -4  -7   7        7.40        6.74     12.31 o 
   2  -7   7        2.23        8.22      8.13 o 
   3  -7   7        9.77       -4.86      8.34 o 
   4  -7   7        0.98       -2.09      9.10 o 
   5  -7   7      133.22      120.02     16.59 o 
 -10  -6   7       44.28       48.57     15.64 o 
  -9  -6   7      117.22       94.58     16.61 o 
  -8  -6   7       16.30       29.67     10.25 o 
  -7  -6   7      150.08      127.52     12.45 o 
  -6  -6   7       23.33       29.97      8.89 o 
  -5  -6   7        1.87        8.98      9.80 o 
  -4  -6   7      124.81      118.64      9.95 o 
  -3  -6   7      328.01      335.82     32.93 o 
  -2  -6   7       19.07       19.36      4.25 o 
  -1  -6   7      373.22      386.24      8.78 o 
   0  -6   7       15.11       -1.05      5.61 o 
   1  -6   7       16.92       10.74      6.38 o 
   2  -6   7       20.35       10.41      8.93 o 
   3  -6   7       89.85       89.98     12.86 o 
   4  -6   7       23.53       18.79     11.23 o 
   5  -6   7       51.83       51.02     13.66 o 
   6  -6   7       55.88       66.33     15.42 o 
   7  -6   7       14.10       18.62     14.58 o 
 -11  -5   7        5.55      -11.83     13.36 o 
 -10  -5   7       25.73       47.85     14.48 o 
  -9  -5   7       98.07      110.00     13.50 o 
  -8  -5   7       95.34      107.91     12.55 o 
  -7  -5   7       11.83       17.69      8.67 o 
  -6  -5   7       35.38       42.63      9.31 o 
  -5  -5   7        0.89       13.83      5.76 o 
  -4  -5   7       83.77       88.00      6.42 o 
  -3  -5   7        7.73       10.65      4.78 o 
  -2  -5   7      338.98      346.97     12.65 o 
  -1  -5   7       73.82       70.35      5.76 o 
   0  -5   7       60.16       71.56      5.86 o 
   1  -5   7       44.81       42.13      5.30 o 
   2  -5   7      229.64      255.36     10.29 o 
   3  -5   7       39.28       43.96      5.76 o 
   4  -5   7      402.17      395.31     15.83 o 
   5  -5   7       86.72       87.56      8.61 o 
   6  -5   7        8.65        3.07      8.48 o 
   7  -5   7       28.21       27.39     13.39 o 
   8  -5   7       17.13       43.65     15.23 o 
 -12  -4   7       60.16       61.64     16.82 o 
 -11  -4   7      321.39      316.48     27.35 o 
 -10  -4   7      131.88      138.71     16.66 o 
  -9  -4   7        3.22        2.46      6.56 o 
  -8  -4   7       17.15       30.68      6.51 o 
  -7  -4   7       45.20       53.99      6.45 o 
  -6  -4   7      220.81      232.58      7.79 o 
  -5  -4   7       19.46       18.66      4.61 o 
  -4  -4   7      382.36      402.92     12.22 o 
  -3  -4   7      204.48      206.71      8.40 o 
  -2  -4   7      157.35      156.76      6.20 o 
  -1  -4   7       51.64       52.96      4.61 o 
   0  -4   7      189.64      204.44      7.60 o 
   1  -4   7       42.18       43.90      5.82 o 
   2  -4   7       93.32       92.59      7.96 o 
   3  -4   7       80.74       77.20      5.38 o 
   4  -4   7      151.28      151.99      6.89 o 
   5  -4   7      109.47      111.24      6.74 o 
   6  -4   7      113.14      109.19      7.18 o 
   7  -4   7       52.98       56.93      8.31 o 
   8  -4   7        8.71       13.38      7.72 o 
   9  -4   7       64.92       75.50     18.37 o 
 -13  -3   7       58.77       71.52     15.19 o 
 -12  -3   7      128.79      129.68     19.39 o 
 -11  -3   7       73.27       80.36     11.75 o 
 -10  -3   7      144.24      133.57     12.38 o 
  -9  -3   7      132.16      142.73      9.06 o 
  -8  -3   7       37.20       48.20      6.08 o 
  -7  -3   7       54.98       57.12      5.53 o 
  -6  -3   7       39.25       38.30      4.85 o 
  -5  -3   7      324.24      323.57      7.90 o 
  -4  -3   7       62.00       62.72      4.14 o 
  -3  -3   7      288.04      291.14      6.80 o 
  -2  -3   7       87.18       97.49      3.13 o 
  -1  -3   7      106.51      102.56      4.22 o 
   0  -3   7       25.35       36.13      3.62 o 
   1  -3   7      303.54      289.72      6.59 o 
   2  -3   7      577.53      573.04      9.43 o 
   3  -3   7       97.09      110.27      5.29 o 
   4  -3   7      117.64      112.99      5.58 o 
   5  -3   7       86.95       88.18      5.87 o 
   6  -3   7       78.14       72.87      6.58 o 
   7  -3   7       61.10       67.47      9.72 o 
   8  -3   7       91.58       88.02     11.28 o 
   9  -3   7        0.07        7.75     10.22 o 
  10  -3   7       10.66        7.91     20.48 o 
 -13  -2   7       20.16       14.72     11.99 o 
 -12  -2   7       96.76       81.84     11.66 o 
 -11  -2   7       10.55       21.52      8.93 o 
 -10  -2   7      169.01      182.54     18.19 o 
  -9  -2   7       49.98       34.73     12.22 o 
  -8  -2   7      262.64      269.63      7.80 o 
  -7  -2   7      223.49      222.25      6.95 o 
  -6  -2   7       92.88      103.60      5.98 o 
  -5  -2   7       79.82       90.15      4.55 o 
  -4  -2   7        3.10        2.93      2.62 o 
  -3  -2   7      188.60      186.00      4.82 o 
  -2  -2   7      508.13      504.76      6.95 o 
  -1  -2   7      420.03      412.32      7.38 o 
   0  -2   7       38.48       42.81      3.61 o 
   1  -2   7      166.21      161.43      5.09 o 
   2  -2   7        6.99        5.58      2.65 o 
   3  -2   7      589.25      588.72      9.89 o 
   4  -2   7      199.93      185.66      6.81 o 
   5  -2   7       80.56       86.11      5.75 o 
   6  -2   7      163.15      150.50     10.37 o 
   7  -2   7       15.76       18.60      6.93 o 
   8  -2   7       16.37       23.51      7.37 o 
   9  -2   7       45.62       47.21      9.33 o 
  10  -2   7       62.95       68.04     10.49 o 
 -14  -1   7       18.38       21.00     12.67 o 
 -13  -1   7      118.95      111.35     15.37 o 
 -12  -1   7      113.58      103.50     10.77 o 
 -11  -1   7       37.31       45.00      8.76 o 
 -10  -1   7      267.00      260.65     11.32 o 
  -9  -1   7      133.19      135.71     10.45 o 
  -8  -1   7      278.59      271.57      7.82 o 
  -7  -1   7       30.98       28.65      4.27 o 
  -6  -1   7      606.09      583.56      9.44 o 
  -5  -1   7      247.73      260.45      6.13 o 
  -4  -1   7      135.25      145.28      4.76 o 
  -3  -1   7      250.20      255.66      4.51 o 
  -2  -1   7     1089.48     1081.46      9.32 o 
  -1  -1   7       50.39       52.04      2.81 o 
   0  -1   7      163.13      181.80      4.40 o 
   1  -1   7      241.32      236.72      5.42 o 
   2  -1   7      262.23      256.46      5.58 o 
   3  -1   7       81.42       81.89      4.17 o 
   4  -1   7      107.52      124.27      5.54 o 
   5  -1   7       80.56       93.12      5.82 o 
   6  -1   7       47.54       41.96      6.72 o 
   7  -1   7       46.33       49.24      7.80 o 
   8  -1   7      111.63      108.33      9.92 o 
   9  -1   7       12.13       15.38      8.64 o 
  10  -1   7        6.37        1.55      8.69 o 
 -14   0   7        0.67        4.84     11.74 o 
 -13   0   7        8.25       16.54      9.41 o 
 -12   0   7       51.52       49.08     11.86 o 
 -11   0   7      259.91      237.73     16.37 o 
 -10   0   7       56.62       43.13      6.82 o 
  -9   0   7        7.07        5.99      5.08 o 
  -8   0   7      432.62      424.13      8.71 o 
  -7   0   7      418.33      421.60      6.99 o 
  -6   0   7        4.14        2.24      2.36 o 
  -5   0   7      215.76      213.47      5.19 o 
  -4   0   7      287.80      276.43      5.58 o 
  -3   0   7      394.54      368.77      6.15 o 
  -2   0   7      182.44      172.97      5.12 o 
  -1   0   7       49.09       54.88      3.63 o 
   0   0   7      840.63      822.86      9.57 o 
   1   0   7      132.53      153.48      4.58 o 
   2   0   7       15.04       19.92      3.05 o 
   3   0   7        6.33        8.21      2.68 o 
   4   0   7      416.02      401.55      7.97 o 
   5   0   7      117.69      121.02      7.78 o 
   6   0   7      543.68      506.31     13.12 o 
   7   0   7       64.86       56.38      7.28 o 
   8   0   7       69.73       81.48      9.03 o 
   9   0   7      114.81      137.30     11.08 o 
  10   0   7        4.02        5.07      9.12 o 
 -14   1   7       18.76       -3.25     15.20 o 
 -13   1   7      120.84      126.26     23.71 o 
 -12   1   7      109.54      107.69      9.49 o 
 -11   1   7       36.48       44.15      7.50 o 
 -10   1   7      264.70      249.23      9.56 o 
  -9   1   7      133.76      157.94      7.54 o 
  -8   1   7      273.39      282.01      7.55 o 
  -7   1   7       30.07       22.83      3.54 o 
  -6   1   7      608.82      598.07      9.40 o 
  -5   1   7      246.54      263.05      6.44 o 
  -4   1   7      137.53      152.13      5.11 o 
  -3   1   7      246.29      249.28      7.04 o 
  -2   1   7     1092.93     1055.19     11.45 o 
  -1   1   7       51.79       53.78      3.63 o 
   0   1   7      162.63      182.09      4.88 o 
   1   1   7      239.54      250.36      5.52 o 
   2   1   7      255.44      244.07      5.63 o 
   3   1   7       78.58       81.52      4.07 o 
   4   1   7      109.92      113.92      4.86 o 
   5   1   7       79.55       87.78      6.12 o 
   6   1   7       48.81       62.00      7.42 o 
   7   1   7       49.04       66.84      8.06 o 
   8   1   7      111.37      108.41      9.77 o 
   9   1   7       12.39       14.59      8.35 o 
  10   1   7        5.59       -3.89      9.99 o 
 -12   2   7       96.75      110.42     33.90 o 
 -11   2   7       10.64       25.62      8.53 o 
 -10   2   7      168.19      184.30     10.31 o 
  -9   2   7       51.11       48.93      6.66 o 
  -8   2   7      267.28      274.31      9.28 o 
  -7   2   7      225.68      225.89      6.63 o 
  -6   2   7       95.21      112.55      4.97 o 
  -5   2   7       79.67       97.03      4.55 o 
  -4   2   7        2.85        4.39      3.12 o 
  -3   2   7      187.43      201.68      5.77 o 
  -2   2   7      505.70      496.56      8.12 o 
  -1   2   7      408.71      393.24      7.18 o 
   0   2   7       37.61       47.20      3.54 o 
   1   2   7      165.36      163.39      5.28 o 
   2   2   7        7.32        6.75      2.64 o 
   3   2   7      582.63      602.74      7.91 o 
   4   2   7      200.25      195.66      5.88 o 
   5   2   7       83.06       89.68      6.68 o 
   6   2   7      164.03      174.69      9.58 o 
   7   2   7       16.14       15.97      6.49 o 
   8   2   7       14.71       20.00      8.04 o 
   9   2   7       46.51       43.16     20.48 o 
  10   2   7       63.05       68.31     25.15 o 
 -13   3   7       57.29       56.77     16.85 o 
 -11   3   7       72.51      109.27     23.85 o 
 -10   3   7      141.94      109.27     22.68 o 
  -9   3   7      129.46      147.80     21.97 o 
  -8   3   7       39.48       62.13      6.59 o 
  -7   3   7       52.02       51.15      6.00 o 
  -6   3   7       41.43       48.62      4.34 o 
  -5   3   7      321.90      326.54      6.98 o 
  -4   3   7       60.82       63.57      4.01 o 
  -3   3   7      285.59      297.37      6.31 o 
  -2   3   7       84.11       96.92      5.27 o 
  -1   3   7      111.02      123.06      4.74 o 
   0   3   7       24.98       25.76      3.21 o 
   1   3   7      292.73      293.19      6.53 o 
   2   3   7      577.09      557.72      7.95 o 
   3   3   7       98.93      107.93      4.63 o 
   4   3   7      118.43      129.55      7.27 o 
   5   3   7       87.72       82.06      6.61 o 
   6   3   7       78.51       72.72      8.87 o 
   7   3   7       61.46       54.57     13.22 o 
   8   3   7       94.64      107.30     17.56 o 
   9   3   7        0.18      -14.13     14.13 o 
  10   3   7       11.61       40.57     22.55 o 
 -11   4   7      322.85      331.57     34.48 o 
 -10   4   7      134.10      102.53     22.42 o 
  -9   4   7        3.16      -11.80     13.61 o 
  -8   4   7       17.34       15.33      8.45 o 
  -7   4   7       43.73       63.96     12.15 o 
  -6   4   7      218.72      234.53      8.33 o 
  -5   4   7       20.68       21.96      4.10 o 
  -4   4   7      382.46      377.14      7.86 o 
  -3   4   7      208.41      215.65      6.19 o 
  -2   4   7      157.04      150.60      5.34 o 
  -1   4   7       51.32       57.87      4.56 o 
   0   4   7      185.15      201.36      5.41 o 
   1   4   7       42.53       45.77      6.00 o 
   2   4   7       92.44       96.45      6.40 o 
   3   4   7       80.04       87.11      5.73 o 
   4   4   7      150.64      150.74      9.65 o 
   5   4   7      108.70      107.48      8.91 o 
   6   4   7      115.71      142.44     12.41 o 
   7   4   7       54.27       70.62     15.26 o 
   8   4   7        8.06       11.37     12.81 o 
   9   4   7       64.46       67.40     24.76 o 
  -8   5   7       90.84      111.21     19.96 o 
  -7   5   7       10.80       20.29     17.30 o 
  -6   5   7       34.18       25.88      8.07 o 
  -5   5   7        0.70       17.01      5.37 o 
  -4   5   7       84.77       90.93      7.05 o 
  -3   5   7        8.35       13.05      5.52 o 
  -2   5   7      342.36      367.39     11.80 o 
  -1   5   7       72.14       68.56      4.79 o 
   0   5   7       59.19       65.76      8.14 o 
   1   5   7       44.58       39.49      5.12 o 
   2   5   7      229.64      236.55     11.02 o 
   3   5   7       37.55       41.42      7.50 o 
   4   5   7      402.51      386.08     13.78 o 
   5   5   7       85.20       91.05      8.74 o 
   6   5   7        8.02        4.71      8.00 o 
   7   5   7       28.61        0.65     15.81 o 
   8   5   7       16.58       17.24     19.18 o 
  -7   6   7      147.83      199.74     22.16 o 
  -6   6   7       21.68       19.05     12.31 o 
  -5   6   7        1.75        3.38      8.43 o 
  -4   6   7      125.77      148.19     15.49 o 
  -3   6   7      325.57      329.34     23.20 o 
  -2   6   7       19.52       23.86      8.50 o 
  -1   6   7      369.43      355.56     13.78 o 
   0   6   7       15.32        4.24      6.56 o 
   1   6   7       17.36       20.25      8.30 o 
   2   6   7       19.64       14.32      9.40 o 
   3   6   7       89.70      106.97     15.62 o 
   4   6   7       24.87       13.05     14.84 o 
   5   6   7       51.62       59.75     12.70 o 
   6   6   7       55.58       65.07     14.13 o 
  -7   7   7        9.67       36.81     13.74 o 
  -6   7   7       54.39       71.03     15.94 o 
  -5   7   7       75.55       75.01     11.01 o 
  -4   7   7        7.22       13.45      7.93 o 
  -3   7   7       13.49       24.53      8.41 o 
  -2   7   7        1.44       17.56     11.92 o 
  -1   7   7      135.84      131.56      9.80 o 
   0   7   7        4.82       -1.55      6.93 o 
   1   7   7      114.42      119.29     14.91 o 
   2   7   7        2.08       16.85      9.98 o 
   3   7   7        9.35        8.39      7.71 o 
   4   7   7        1.19        4.70     10.89 o 
   5   7   7      133.25      147.25     17.11 o 
  -6   8   7       27.16       45.50     13.09 o 
  -5   8   7       55.32       63.64     13.87 o 
  -4   8   7       90.52      111.16     11.94 o 
  -3   8   7      111.83      127.22     17.37 o 
  -2   8   7       15.05       22.53     10.56 o 
  -1   8   7       73.63      115.49     18.41 o 
   0   8   7       65.52       78.17     17.50 o 
   1   8   7       11.50       11.34     12.12 o 
   2   8   7       47.82       77.12     14.52 o 
   3   8   7        2.23        1.04      9.72 o 
  -8  -7   8       43.44       63.53     13.83 o 
  -7  -7   8       72.52       88.92     13.87 o 
  -6  -7   8       44.86       46.46      9.44 o 
  -5  -7   8       13.78       15.69     11.47 o 
  -4  -7   8       38.27       37.59     15.04 o 
   1  -7   8      118.20      112.69     11.41 o 
   2  -7   8        1.96       -2.68      7.89 o 
   3  -7   8      142.12      139.43     16.33 o 
   4  -7   8       12.47       20.57     11.41 o 
 -10  -6   8       21.99        5.12     16.59 o 
  -9  -6   8       18.51       26.15     21.97 o 
  -8  -6   8       32.04       40.29     13.12 o 
  -7  -6   8      137.25      127.11     13.07 o 
  -6  -6   8       49.80       43.40      9.86 o 
  -5  -6   8      397.33      388.51     16.02 o 
  -4  -6   8      126.98      135.79     10.68 o 
  -3  -6   8        0.48       13.57      4.74 o 
  -2  -6   8       38.20       31.64      5.28 o 
  -1  -6   8      436.42      455.08     16.44 o 
   0  -6   8       12.38       14.02      6.80 o 
   1  -6   8      126.87      126.38     10.04 o 
   2  -6   8       35.62       38.36     20.74 o 
   3  -6   8        9.00       17.76     10.58 o 
   4  -6   8      112.93      106.25     15.44 o 
   5  -6   8       52.12       73.33     14.73 o 
   6  -6   8       65.89       52.29     14.82 o 
 -11  -5   8      124.92      107.16     19.12 o 
 -10  -5   8       35.93       36.46     24.69 o 
  -9  -5   8        9.93       15.71      9.85 o 
  -8  -5   8        6.49        6.31      9.48 o 
  -7  -5   8       13.83       19.55      9.29 o 
  -6  -5   8      235.57      254.71     11.92 o 
  -5  -5   8       13.67       15.78      6.50 o 
  -4  -5   8       80.90       86.00      7.07 o 
  -3  -5   8       37.45       47.79      6.09 o 
  -2  -5   8      163.15      157.08      8.05 o 
  -1  -5   8       23.65       20.46      5.31 o 
   0  -5   8      286.26      284.56     12.17 o 
   1  -5   8       64.30       59.22      6.36 o 
   2  -5   8       13.19       12.94      5.44 o 
   3  -5   8       24.66       21.91      5.91 o 
   4  -5   8      122.39      108.70      7.98 o 
   5  -5   8       41.88       34.41      8.08 o 
   6  -5   8       59.23       66.19     11.65 o 
   7  -5   8       43.75       42.96     15.77 o 
 -12  -4   8        5.03       15.42     14.41 o 
 -11  -4   8       64.21       66.37     16.01 o 
 -10  -4   8       32.75       35.76     11.44 o 
  -9  -4   8      183.15      165.88     11.47 o 
  -8  -4   8      102.56      104.77      8.21 o 
  -7  -4   8        4.31        6.56      5.04 o 
  -6  -4   8       12.71       18.34      4.84 o 
  -5  -4   8      109.80      104.21      6.51 o 
  -4  -4   8      556.25      537.60     16.50 o 
  -3  -4   8      116.56      124.07      9.35 o 
  -2  -4   8      653.18      627.03     15.35 o 
  -1  -4   8      223.24      212.15      9.02 o 
   0  -4   8       32.36       33.97      5.95 o 
   1  -4   8       35.48       33.59      4.88 o 
   2  -4   8      297.38      318.83      8.21 o 
   3  -4   8      147.07      152.76      6.94 o 
   4  -4   8       63.57       69.45      7.48 o 
   5  -4   8        6.70        0.68      8.52 o 
   6  -4   8       23.77       18.38      7.28 o 
   7  -4   8      104.80      101.30      9.92 o 
   8  -4   8       81.01       79.53     13.60 o 
 -13  -3   8       11.48       -1.56     11.29 o 
 -12  -3   8       21.16       10.56     16.02 o 
 -11  -3   8       87.50       97.51     15.64 o 
 -10  -3   8      174.47      156.95     15.45 o 
  -9  -3   8       64.93       86.84      8.01 o 
  -8  -3   8       84.17       81.05      6.96 o 
  -7  -3   8      177.29      155.76      7.27 o 
  -6  -3   8       92.60       89.04      5.84 o 
  -5  -3   8      125.38      135.12      6.13 o 
  -4  -3   8       29.52       33.48      4.41 o 
  -3  -3   8     1058.46     1049.64     12.49 o 
  -2  -3   8      122.74      130.06      4.66 o 
  -1  -3   8      235.05      216.34      6.93 o 
   0  -3   8      299.72      300.99      7.57 o 
   1  -3   8      319.93      325.51      8.10 o 
   2  -3   8       38.67       49.16      4.57 o 
   3  -3   8      156.26      154.42      7.43 o 
   4  -3   8      119.17      130.66      6.69 o 
   5  -3   8        0.54        2.64      5.02 o 
   6  -3   8       87.91       81.73     10.19 o 
   7  -3   8       53.99       60.48      9.19 o 
   8  -3   8       62.44       55.95     10.73 o 
   9  -3   8       45.77       34.33     10.66 o 
 -13  -2   8       20.71       24.55     11.76 o 
 -12  -2   8      138.39      152.60     16.73 o 
 -11  -2   8       44.85       43.17     10.29 o 
 -10  -2   8       23.76       12.48      8.34 o 
  -9  -2   8       17.62       18.34      7.27 o 
  -8  -2   8        2.54       12.94      5.14 o 
  -7  -2   8      306.74      302.10      7.52 o 
  -6  -2   8      158.26      160.88      5.48 o 
  -5  -2   8      657.90      663.63      9.55 o 
  -4  -2   8       53.21       57.81      4.02 o 
  -3  -2   8       74.41       98.27      5.66 o 
  -2  -2   8       78.37       70.31      4.43 o 
  -1  -2   8     1754.81     1703.80     18.86 o 
   0  -2   8      258.38      254.74      7.07 o 
   1  -2   8      535.65      526.05      8.85 o 
   2  -2   8        2.92       -0.96      2.88 o 
   3  -2   8       51.56       61.83      4.44 o 
   4  -2   8       13.86       15.83      4.22 o 
   5  -2   8      138.52      141.75      8.41 o 
   6  -2   8        2.76       -1.58      6.20 o 
   7  -2   8       51.09       56.44     10.65 o 
   8  -2   8        9.39        4.89      7.94 o 
   9  -2   8       36.26       30.45     11.55 o 
 -13  -1   8       51.69       35.51     12.94 o 
 -12  -1   8       19.43       21.26      9.42 o 
 -11  -1   8       76.61       67.13     10.78 o 
 -10  -1   8      137.20      144.41     17.46 o 
  -9  -1   8       75.94       76.52      6.32 o 
  -8  -1   8      109.78      120.78      6.36 o 
  -7  -1   8       78.40       75.00      5.26 o 
  -6  -1   8      464.26      453.51      8.70 o 
  -5  -1   8      113.04      127.03      5.36 o 
  -4  -1   8      408.59      395.04      6.51 o 
  -3  -1   8      521.75      528.48      6.67 o 
  -2  -1   8      861.56      839.86      8.39 o 
  -1  -1   8       92.87      101.89      3.93 o 
   0  -1   8      820.00      818.99      9.48 o 
   1  -1   8      206.55      194.51      5.45 o 
   2  -1   8      140.21      135.19      4.79 o 
   3  -1   8      189.22      184.50      6.18 o 
   4  -1   8       19.55       16.92      4.44 o 
   5  -1   8      110.37      130.23      8.10 o 
   6  -1   8      111.41      118.59      8.23 o 
   7  -1   8      175.01      163.89     11.05 o 
   8  -1   8       59.50       61.81      9.38 o 
   9  -1   8       36.23       71.97     11.05 o 
  10  -1   8       73.59      105.38     18.65 o 
 -14   0   8       70.90       70.37     19.65 o 
 -13   0   8      171.89      165.29     14.66 o 
 -12   0   8        0.02       -0.30      8.13 o 
 -11   0   8        2.40        8.59      8.23 o 
 -10   0   8       47.91       47.22      7.08 o 
  -9   0   8       30.95       43.91      6.99 o 
  -8   0   8       49.11       45.96      4.71 o 
  -7   0   8        2.00       -3.45      3.45 o 
  -6   0   8       41.60       47.12      3.94 o 
  -5   0   8       39.71       43.29      3.56 o 
  -4   0   8      438.62      442.10      7.20 o 
  -3   0   8       17.95       16.55      3.80 o 
  -2   0   8      790.57      756.21     10.12 o 
  -1   0   8       91.61       93.97      4.10 o 
   0   0   8      206.36      195.00      5.34 o 
   1   0   8      127.95      126.56      4.49 o 
   2   0   8      219.81      211.18      5.81 o 
   3   0   8       10.99       13.47      3.87 o 
   4   0   8      151.16      149.58      7.91 o 
   5   0   8       34.47       23.24      6.04 o 
   6   0   8        3.24       -3.38      5.61 o 
   7   0   8       49.22       51.96      8.29 o 
   8   0   8      315.86      325.94     15.77 o 
   9   0   8      145.20      138.93     15.55 o 
  10   0   8        6.43       12.78      9.64 o 
 -13   1   8       51.14       63.19     17.94 o 
 -12   1   8       20.04       10.91      7.60 o 
 -11   1   8       76.43       93.52      9.24 o 
 -10   1   8      132.25      132.04      8.07 o 
  -9   1   8       77.57       81.48      6.95 o 
  -8   1   8      106.80      109.48      6.53 o 
  -7   1   8       79.00       77.17      5.49 o 
  -6   1   8      469.73      437.36      8.57 o 
  -5   1   8      111.44      115.56      6.12 o 
  -4   1   8      413.51      397.07      8.27 o 
  -3   1   8      517.98      516.58      8.81 o 
  -2   1   8      867.55      847.91     10.50 o 
  -1   1   8       92.90       97.44      4.29 o 
   0   1   8      821.86      827.18     10.34 o 
   1   1   8      205.39      192.04      5.28 o 
   2   1   8      139.05      136.71      5.13 o 
   3   1   8      184.89      182.61      5.76 o 
   4   1   8       18.01       15.09      5.82 o 
   5   1   8      110.23      113.22      8.57 o 
   6   1   8      111.53      107.91      9.07 o 
   7   1   8      175.37      180.10     11.05 o 
   8   1   8       59.24       63.23      8.91 o 
   9   1   8       36.86       23.25     18.62 o 
  10   1   8       72.79       65.98     21.00 o 
 -13   2   8       20.23        7.78     18.15 o 
 -12   2   8      137.33      133.64     13.09 o 
 -11   2   8       42.70       41.37      8.59 o 
 -10   2   8       24.57       24.27      6.06 o 
  -9   2   8       17.79       29.44      6.05 o 
  -8   2   8        2.25       11.39      5.90 o 
  -7   2   8      307.76      290.67     10.17 o 
  -6   2   8      162.16      156.31      6.28 o 
  -5   2   8      663.66      658.82     11.22 o 
  -4   2   8       53.01       51.04      4.42 o 
  -3   2   8       75.34      113.73      7.42 o 
  -2   2   8       77.32       68.49      4.16 o 
  -1   2   8     1770.66     1722.15     16.47 o 
   0   2   8      259.27      257.15      6.16 o 
   1   2   8      540.58      544.20      8.87 o 
   2   2   8        2.93        4.17      3.24 o 
   3   2   8       49.55       57.42      4.73 o 
   4   2   8       13.66       13.34      4.62 o 
   5   2   8      135.82      137.24      9.10 o 
   6   2   8        2.05        7.54      5.94 o 
   7   2   8       51.18       69.75      9.52 o 
   8   2   8        9.77        4.24      9.21 o 
   9   2   8       35.37       18.93     12.30 o 
 -13   3   8       11.76      -15.17     15.17 o 
 -12   3   8       20.93       28.78     15.94 o 
 -11   3   8       88.27      120.81     24.63 o 
  -9   3   8       63.55       75.55     27.09 o 
  -8   3   8       85.14       78.95      8.98 o 
  -7   3   8      182.76      158.90      9.10 o 
  -6   3   8       90.60       97.82      6.09 o 
  -5   3   8      121.46      129.14      5.39 o 
  -4   3   8       28.04       30.49      4.11 o 
  -3   3   8     1062.29     1063.67     13.44 o 
  -2   3   8      119.39      136.01      5.44 o 
  -1   3   8      231.44      222.47      6.31 o 
   0   3   8      296.44      308.79      7.15 o 
   1   3   8      320.87      318.40      7.44 o 
   2   3   8       37.99       38.61      4.16 o 
   3   3   8      153.69      154.39      7.41 o 
   4   3   8      118.39      116.33      7.59 o 
   5   3   8        0.46        6.95      7.67 o 
   6   3   8       87.28       59.41     13.76 o 
   7   3   8       56.20       53.60     14.32 o 
   8   3   8       62.48       55.22     22.68 o 
   9   3   8       46.96       45.11     22.94 o 
  -8   4   8      101.28      104.73     22.94 o 
  -7   4   8        4.09       -2.82      9.52 o 
  -6   4   8       13.06       15.71      6.66 o 
  -5   4   8      112.59      120.29      6.30 o 
  -4   4   8      562.79      557.94     10.34 o 
  -3   4   8      115.68      133.41      5.66 o 
  -2   4   8      655.00      629.65     10.09 o 
  -1   4   8      225.80      217.09      6.43 o 
   0   4   8       31.33       38.68      5.77 o 
   1   4   8       36.19       33.78      3.99 o 
   2   4   8      298.17      312.23     10.90 o 
   3   4   8      147.35      154.89      8.56 o 
   4   4   8       66.54       70.34     10.01 o 
   5   4   8        6.88        8.67     11.61 o 
   6   4   8       22.56       22.71     21.58 o 
   7   4   8      106.49      109.23     17.50 o 
   8   4   8       78.09       80.88     23.33 o 
  -7   5   8       13.10       18.15     13.87 o 
  -6   5   8      237.11      245.63     23.72 o 
  -5   5   8       14.39       18.74      9.07 o 
  -4   5   8       81.90      103.86     12.00 o 
  -3   5   8       37.77       49.47     11.13 o 
  -2   5   8      162.92      157.15     10.66 o 
  -1   5   8       24.24       22.28      5.92 o 
   0   5   8      283.55      300.44     10.75 o 
   1   5   8       63.95       76.86     14.82 o 
   2   5   8       13.63       17.05     11.90 o 
   3   5   8       26.13       24.11      7.91 o 
   4   5   8      124.41      112.76     13.01 o 
   5   5   8       41.96       41.77     10.63 o 
   6   5   8       60.50       28.26     18.41 o 
   7   5   8       41.87       32.66     18.41 o 
  -6   6   8       48.82       85.29     16.59 o 
  -5   6   8      398.47      403.06     20.08 o 
  -4   6   8      126.99      121.44     17.37 o 
  -3   6   8        0.55        7.21     12.51 o 
  -2   6   8       38.71       34.14      9.43 o 
  -1   6   8      434.59      475.16     20.75 o 
   0   6   8       12.24       26.45      8.43 o 
   1   6   8      129.04      120.00     11.87 o 
   2   6   8       36.97       44.46     12.83 o 
   3   6   8        9.63       10.56     11.47 o 
   4   6   8      114.03      159.82     18.15 o 
   5   6   8       54.31       87.75     14.26 o 
  -5   7   8       14.21       26.31     12.31 o 
  -4   7   8       37.00       72.09     18.41 o 
  -3   7   8      199.87      221.27     40.31 o 
  -2   7   8       74.52       85.55     17.76 o 
  -1   7   8        7.71        6.22     11.02 o 
   0   7   8       94.21      102.12     11.55 o 
   1   7   8      119.39      144.65     18.41 o 
   2   7   8        2.10        7.78      9.85 o 
   3   7   8      146.56      143.88     17.37 o 
   4   7   8       13.37       21.00      9.72 o 
  -3   8   8        2.51       31.76     12.57 o 
  -2   8   8       76.50       80.88     15.68 o 
  -1   8   8       38.09       73.11     15.81 o 
   1   8   8       51.09       73.23     13.74 o 
  -7  -7   9       28.37       35.46     11.68 o 
  -6  -7   9       25.69       14.21     10.15 o 
  -5  -7   9       19.12       21.70     16.07 o 
  -4  -7   9       13.77       14.13     15.17 o 
   1  -7   9        3.50       14.33      8.53 o 
   2  -7   9       70.10       71.15     11.89 o 
   3  -7   9       88.78       95.36     23.07 o 
  -9  -6   9       19.20        7.74     17.17 o 
  -8  -6   9       10.20        5.86     11.58 o 
  -7  -6   9        4.92       -2.00     11.90 o 
  -6  -6   9       67.90       55.33     10.81 o 
  -5  -6   9      231.40      194.02     13.47 o 
  -4  -6   9       86.44       90.37      7.04 o 
  -3  -6   9      290.13      283.91     11.64 o 
  -2  -6   9       19.22       13.33      8.12 o 
  -1  -6   9       58.24       56.82      6.24 o 
   0  -6   9       61.14       79.51      7.32 o 
   1  -6   9      125.35      125.50     10.99 o 
   2  -6   9       22.44       23.27     10.89 o 
   3  -6   9       57.54       65.09     13.21 o 
   4  -6   9       74.54       77.05     14.61 o 
   5  -6   9       37.11       45.55     14.40 o 
 -11  -5   9       99.63      104.99     31.89 o 
 -10  -5   9       53.55       52.55     31.24 o 
  -9  -5   9       61.60       73.21     16.03 o 
  -8  -5   9       41.68       38.99     11.79 o 
  -7  -5   9        8.27       14.46      7.53 o 
  -6  -5   9       97.48       90.60      9.17 o 
  -5  -5   9        0.66        4.93      7.13 o 
  -4  -5   9      284.21      294.74     12.09 o 
  -3  -5   9      100.00      105.05      7.75 o 
  -2  -5   9       16.01       13.19      5.90 o 
  -1  -5   9       45.08       42.83      6.42 o 
   0  -5   9      173.47      171.47      8.91 o 
   1  -5   9      115.25      120.05      8.12 o 
   2  -5   9      220.79      237.99     10.29 o 
   3  -5   9       99.87      101.66      8.25 o 
   4  -5   9       22.02       18.05      7.12 o 
   5  -5   9       44.95       48.20      9.03 o 
   6  -5   9       37.39       43.31     22.62 o 
 -12  -4   9       35.71       21.91     21.39 o 
 -11  -4   9       29.02       17.83     14.28 o 
 -10  -4   9       31.20       21.55     11.55 o 
  -9  -4   9       73.81       75.51     11.55 o 
  -8  -4   9       65.50       74.84      7.92 o 
  -7  -4   9       40.94       36.77      7.16 o 
  -6  -4   9       92.23       96.33     11.96 o 
  -5  -4   9       23.37       30.77      5.69 o 
  -4  -4   9       37.09       52.80      8.40 o 
  -3  -4   9       14.64       17.65      6.68 o 
  -2  -4   9      377.80      372.30     11.91 o 
  -1  -4   9       65.47       70.36      7.12 o 
   0  -4   9       37.63       46.09      7.64 o 
   1  -4   9       38.91       47.27      4.84 o 
   2  -4   9       96.42      105.35      7.06 o 
   3  -4   9       22.94       24.73      5.31 o 
   4  -4   9      244.96      255.51     14.56 o 
   5  -4   9      125.50      132.57     11.70 o 
   6  -4   9       47.50       50.98      8.95 o 
   7  -4   9       29.00       32.72      9.76 o 
 -12  -3   9       51.24       38.46     14.98 o 
 -11  -3   9      118.43      115.27     29.12 o 
 -10  -3   9       46.98       36.54      9.59 o 
  -9  -3   9       63.01       61.66      8.88 o 
  -8  -3   9      112.32      117.89      7.97 o 
  -7  -3   9      103.59      119.64      7.60 o 
  -6  -3   9       65.17       64.52      5.70 o 
  -5  -3   9      104.35      105.50      6.09 o 
  -4  -3   9      124.84      120.64      6.96 o 
  -3  -3   9       94.53      103.63      7.03 o 
  -2  -3   9       26.94       20.69      4.50 o 
  -1  -3   9      254.60      242.59      6.75 o 
   0  -3   9      149.45      149.75      7.05 o 
   1  -3   9        0.55       -3.66      3.99 o 
   2  -3   9       25.49       20.97      5.27 o 
   3  -3   9      106.37      103.52      8.76 o 
   4  -3   9      161.56      168.20      8.29 o 
   5  -3   9      119.62      129.72     10.26 o 
   6  -3   9       92.37      102.11     18.12 o 
   7  -3   9        1.89        2.28      8.52 o 
   8  -3   9       23.06       33.97     10.44 o 
 -13  -2   9        7.24        9.55     11.22 o 
 -12  -2   9       77.88       72.33     24.47 o 
 -11  -2   9       49.25       45.40     10.39 o 
 -10  -2   9      213.41      197.51     14.27 o 
  -9  -2   9      103.41       99.30      9.79 o 
  -8  -2   9       16.90       18.90      6.28 o 
  -7  -2   9       30.91       24.54      4.30 o 
  -6  -2   9        1.18        2.05      3.45 o 
  -5  -2   9      220.61      213.74      6.30 o 
  -4  -2   9       20.00       21.71      3.94 o 
  -3  -2   9      345.55      360.85      7.55 o 
  -2  -2   9       14.92       13.04      4.46 o 
  -1  -2   9      385.98      364.03      8.57 o 
   0  -2   9       31.32       29.15      4.62 o 
   1  -2   9      346.52      353.65      8.29 o 
   2  -2   9      113.72      115.91      5.03 o 
   3  -2   9       67.22       74.09      7.46 o 
   4  -2   9       74.22       82.13      6.45 o 
   5  -2   9        8.17        9.31      6.05 o 
   6  -2   9        8.37       19.77      6.69 o 
   7  -2   9      115.20      105.95      9.89 o 
   8  -2   9       21.26       25.91      8.34 o 
   9  -2   9       20.87        5.05     11.22 o 
 -13  -1   9        6.54       16.86     11.80 o 
 -12  -1   9      121.30      113.76     13.18 o 
 -11  -1   9       54.48       47.47     10.31 o 
 -10  -1   9      131.07      135.18     11.18 o 
  -9  -1   9        7.68       -1.88      5.59 o 
  -8  -1   9      116.66      111.01      6.99 o 
  -7  -1   9       71.58       78.19      5.57 o 
  -6  -1   9       38.07       47.71      4.91 o 
  -5  -1   9      245.55      232.13      7.32 o 
  -4  -1   9      735.62      750.96      9.50 o 
  -3  -1   9      344.06      350.24      6.10 o 
  -2  -1   9       48.28       59.98      3.54 o 
  -1  -1   9      222.65      230.62      5.92 o 
   0  -1   9      512.51      512.97      8.65 o 
   1  -1   9       99.28       91.07      5.23 o 
   2  -1   9        4.03        3.72      3.75 o 
   3  -1   9       28.93       26.55      5.00 o 
   4  -1   9       52.15       48.65      6.21 o 
   5  -1   9       94.74      104.40      8.12 o 
   6  -1   9       34.17       35.68      6.93 o 
   7  -1   9       96.80      112.64     11.56 o 
   8  -1   9       34.07       19.59     10.01 o 
   9  -1   9       83.26      100.97     12.55 o 
 -13   0   9      231.95      194.55     30.58 o 
 -12   0   9      127.37      143.68     24.12 o 
 -11   0   9       50.62       51.82     10.35 o 
 -10   0   9       27.28       22.10      7.66 o 
  -9   0   9       50.07       48.65      8.96 o 
  -8   0   9        0.49        9.61      4.47 o 
  -7   0   9      170.54      169.81      7.20 o 
  -6   0   9      106.46      105.12      5.52 o 
  -5   0   9      398.32      376.05      8.76 o 
  -4   0   9        0.37       -3.15      3.15 o 
  -3   0   9       48.47       50.74      3.74 o 
  -2   0   9     1325.49     1297.08     14.07 o 
  -1   0   9      167.14      163.99      5.09 o 
   0   0   9       63.70       64.37      4.41 o 
   1   0   9      217.84      208.11      6.71 o 
   2   0   9      546.61      501.08      9.32 o 
   3   0   9        0.28        2.53      5.11 o 
   4   0   9       84.43       78.49      7.07 o 
   5   0   9       27.00       29.86      9.27 o 
   6   0   9      158.02      161.89     10.68 o 
   7   0   9       70.56       84.25     14.65 o 
   8   0   9       18.88       29.02      9.68 o 
   9   0   9        0.02       -3.24      9.90 o 
 -13   1   9        6.83       -5.92     13.71 o 
 -12   1   9      120.13      148.46     26.11 o 
 -11   1   9       53.53       71.12     11.57 o 
 -10   1   9      129.04      137.87     10.43 o 
  -9   1   9        8.46        8.85      6.05 o 
  -8   1   9      116.02      115.58      8.25 o 
  -7   1   9       73.63       85.87      7.70 o 
  -6   1   9       39.60       35.01      4.91 o 
  -5   1   9      246.28      244.57      7.45 o 
  -4   1   9      738.82      743.80     10.60 o 
  -3   1   9      339.74      343.07      7.66 o 
  -2   1   9       48.39       48.83      3.72 o 
  -1   1   9      223.61      231.14      6.86 o 
   0   1   9      509.61      503.75      8.13 o 
   1   1   9       98.41       86.07      4.66 o 
   2   1   9        4.76        3.23      3.81 o 
   3   1   9       26.71       28.17      6.19 o 
   4   1   9       52.18       58.50      7.39 o 
   5   1   9       92.99       86.74      8.38 o 
   6   1   9       32.15       35.12      7.77 o 
   7   1   9       97.92       86.94     13.46 o 
   8   1   9       33.78       26.11     17.00 o 
   9   1   9       84.54       92.45     13.76 o 
 -13   2   9        7.15       11.41     19.70 o 
 -12   2   9       78.38       60.72     11.34 o 
 -11   2   9       49.56       42.89      9.90 o 
 -10   2   9      213.68      227.90     10.26 o 
  -9   2   9      101.09      108.91      7.83 o 
  -8   2   9       18.11        8.63      5.62 o 
  -7   2   9       30.27       15.57      6.16 o 
  -6   2   9        1.25        5.56      5.70 o 
  -5   2   9      212.56      203.50      6.88 o 
  -4   2   9       20.68       23.94      3.96 o 
  -3   2   9      340.39      347.02      7.49 o 
  -2   2   9       14.44       14.26      3.65 o 
  -1   2   9      387.04      370.06      7.48 o 
   0   2   9       30.86       33.59      4.09 o 
   1   2   9      352.45      332.12      9.08 o 
   2   2   9      114.88      124.23      7.17 o 
   3   2   9       69.99       86.46      6.99 o 
   4   2   9       73.78       66.89      7.78 o 
   5   2   9        8.55       13.59      6.38 o 
   6   2   9        7.89       16.69      6.80 o 
   7   2   9      117.52      139.97     11.99 o 
   8   2   9       21.58       20.42     13.01 o 
   9   2   9       21.74        9.20     16.85 o 
 -12   3   9       49.84       29.42     17.63 o 
 -11   3   9      116.91      106.29     18.15 o 
 -10   3   9       48.40       68.31     22.55 o 
  -9   3   9       63.60       48.32     13.34 o 
  -8   3   9      112.78      127.41     16.38 o 
  -7   3   9      103.15      125.53     10.18 o 
  -6   3   9       64.86       78.42      8.64 o 
  -5   3   9      106.94      117.02      7.91 o 
  -4   3   9      122.30      130.35      6.62 o 
  -3   3   9       92.91       95.71      6.04 o 
  -2   3   9       27.75       33.81      4.84 o 
  -1   3   9      249.86      262.25      7.38 o 
   0   3   9      147.88      154.75      8.09 o 
   1   3   9        0.60       -2.00      4.15 o 
   2   3   9       26.24       41.95      6.32 o 
   3   3   9      103.38      113.02      8.61 o 
   4   3   9      162.61      187.21     14.62 o 
   5   3   9      115.94      120.57     16.64 o 
   6   3   9       95.03       68.44     15.55 o 
   7   3   9        1.60       22.80     13.61 o 
   8   3   9       22.14        8.17     19.70 o 
  -9   4   9       73.12      115.10     25.92 o 
  -8   4   9       63.53       54.44     21.26 o 
  -7   4   9       42.83        8.17     16.85 o 
  -6   4   9       90.02       95.10     13.86 o 
  -5   4   9       24.75       34.00      6.61 o 
  -4   4   9       37.95       39.71      6.01 o 
  -3   4   9       14.26       13.37      4.71 o 
  -2   4   9      374.35      387.38     10.29 o 
  -1   4   9       66.02       72.46      6.58 o 
   0   4   9       37.58       52.36      6.28 o 
   1   4   9       38.34       45.25      6.43 o 
   2   4   9       97.41       87.31     10.37 o 
   3   4   9       21.95       34.72      8.46 o 
   4   4   9      251.31      231.70     20.44 o 
   5   4   9      126.65      126.51     25.47 o 
   6   4   9       47.77       49.86     14.91 o 
   7   4   9       28.86       18.02     18.41 o 
   8   4   9       14.72       11.02     17.76 o 
  -5   5   9        0.59       -9.33     10.37 o 
  -4   5   9      287.85      292.44     17.96 o 
  -3   5   9       99.18      105.66     21.84 o 
  -2   5   9       16.68       26.79      7.99 o 
  -1   5   9       44.11       63.00      9.83 o 
   0   5   9      167.97      187.21     21.68 o 
   1   5   9      114.50      135.64     13.91 o 
   2   5   9      215.12      229.34     17.47 o 
   3   5   9      101.21      126.04     41.41 o 
   4   5   9       21.53       30.33     18.41 o 
   5   5   9       46.57       46.66     19.96 o 
   6   5   9       37.22       54.31     21.13 o 
  -4   6   9       85.82      102.01     18.79 o 
  -3   6   9      287.23      300.46     27.87 o 
  -2   6   9       19.70       25.02     12.70 o 
  -1   6   9       56.73       33.57     14.65 o 
   0   6   9       59.30       86.97     16.20 o 
   1   6   9      123.56      168.63     19.83 o 
   2   6   9       23.37       46.53     12.96 o 
   3   6   9       58.86       74.53     14.13 o 
  -3   7   9      112.74      158.65     22.04 o 
  -2   7   9        8.56       34.35     12.83 o 
  -1   7   9      145.50      146.21     20.48 o 
   0   7   9       60.30      102.66     18.41 o 
   1   7   9        3.43       39.53     12.57 o 
   2   7   9       71.62      107.07     16.33 o 
   3   7   9       89.08       91.90     15.94 o 
  -1   8   9        0.55       24.89     11.02 o 
  -6  -7  10       58.30       68.31     16.33 o 
   1  -7  10       49.96       58.89     17.63 o 
   2  -7  10       38.61       39.87     11.15 o 
  -9  -6  10      136.33      172.00     31.63 o 
  -8  -6  10       41.76       32.13     13.49 o 
  -7  -6  10      131.71      114.66     16.66 o 
  -6  -6  10       84.50       66.48     11.58 o 
  -5  -6  10       18.97        8.41      9.11 o 
  -4  -6  10       33.27       46.92      8.13 o 
  -3  -6  10      290.81      274.15     10.64 o 
  -2  -6  10       23.79       35.70      8.21 o 
  -1  -6  10       76.21       71.58      7.18 o 
   0  -6  10       20.08       26.18      6.83 o 
   1  -6  10       10.88       12.78     13.87 o 
   2  -6  10       51.24       57.06     25.47 o 
   3  -6  10       42.07       57.87     23.85 o 
   4  -6  10       19.45       30.21     13.70 o 
 -10  -5  10        5.24        6.15     14.52 o 
  -9  -5  10      103.49      112.99     18.00 o 
  -8  -5  10      155.01      150.39     18.30 o 
  -7  -5  10       15.13        6.24      7.58 o 
  -6  -5  10       38.64       47.58      8.56 o 
  -5  -5  10       28.14       26.94      7.88 o 
  -4  -5  10      227.12      213.11     10.44 o 
  -3  -5  10        6.76        6.15      6.20 o 
  -2  -5  10      129.61      128.09      8.83 o 
  -1  -5  10       57.66       26.37     10.27 o 
   0  -5  10       63.45       63.22      7.58 o 
   1  -5  10        5.98       -4.05      6.01 o 
   2  -5  10       63.26       64.53      7.84 o 
   3  -5  10       32.43       26.78      7.29 o 
   4  -5  10      106.65       87.20      9.04 o 
   5  -5  10      111.07      109.39     28.81 o 
 -11  -4  10       96.58      103.57     22.29 o 
 -10  -4  10       65.90       65.10     25.32 o 
  -9  -4  10       55.62       43.53      9.13 o 
  -8  -4  10       16.84       11.29      8.18 o 
  -7  -4  10       56.23       45.83      9.14 o 
  -6  -4  10      346.12      365.90     17.31 o 
  -5  -4  10       31.08       38.67      8.22 o 
  -4  -4  10      248.81      260.82     16.28 o 
  -3  -4  10       23.90       32.01      7.83 o 
  -2  -4  10       65.23       62.54     11.01 o 
  -1  -4  10       21.49       16.07      6.60 o 
   0  -4  10      118.88      111.16      6.76 o 
   1  -4  10       12.18       13.16      4.57 o 
   2  -4  10       36.40       38.56      7.72 o 
   3  -4  10        7.87        2.46      6.86 o 
   4  -4  10       20.54       18.82      7.92 o 
   5  -4  10       53.24       61.54      9.20 o 
   6  -4  10      214.50      190.76     15.58 o 
   7  -4  10       83.79       81.40     22.94 o 
 -12  -3  10       39.87       14.29     12.52 o 
 -11  -3  10       33.53        6.22     12.44 o 
 -10  -3  10       85.76       73.27     11.31 o 
  -9  -3  10       25.39       26.39      8.16 o 
  -8  -3  10       68.07       65.48      7.47 o 
  -7  -3  10      231.54      256.16     11.14 o 
  -6  -3  10       57.11       63.01      7.50 o 
  -5  -3  10      398.95      427.34      9.04 o 
  -4  -3  10       45.85       46.77      5.26 o 
  -3  -3  10       31.68       27.47      5.43 o 
  -2  -3  10       62.15       62.18      5.49 o 
  -1  -3  10      421.09      431.24     11.51 o 
   0  -3  10       20.90       16.60      5.24 o 
   1  -3  10      156.95      162.89      8.14 o 
   2  -3  10       27.71       28.26      6.39 o 
   3  -3  10       12.68       20.50      5.59 o 
   4  -3  10      122.33      109.86      9.98 o 
   5  -3  10       86.36       88.39      9.91 o 
   6  -3  10       57.97       69.77     13.22 o 
   7  -3  10       76.84       59.71     11.27 o 
 -13  -2  10       37.25        3.76     22.55 o 
 -12  -2  10       11.96        0.43     11.07 o 
 -11  -2  10        6.42       18.09     11.06 o 
 -10  -2  10       12.18       25.51      8.36 o 
  -9  -2  10      307.97      330.57     22.96 o 
  -8  -2  10       59.86       58.02      6.88 o 
  -7  -2  10      243.64      234.48      7.59 o 
  -6  -2  10       25.62       19.52      4.32 o 
  -5  -2  10        4.40       12.37      3.88 o 
  -4  -2  10       58.37       57.11      4.62 o 
  -3  -2  10      600.51      596.10     10.51 o 
  -2  -2  10      109.22      115.35      5.79 o 
  -1  -2  10      114.70      112.24     10.21 o 
   0  -2  10       42.46       50.36      5.22 o 
   1  -2  10       77.50       69.49      5.83 o 
   2  -2  10        1.76       -3.58      4.48 o 
   3  -2  10       87.99      114.45      8.26 o 
   4  -2  10       47.62       45.23      6.72 o 
   5  -2  10       68.15       66.24      7.46 o 
   6  -2  10        0.55       -0.51      6.35 o 
   7  -2  10       61.00       37.84     11.90 o 
   8  -2  10      124.18      121.63     15.95 o 
 -13  -1  10       43.53       21.93     12.40 o 
 -12  -1  10       14.59       21.10     11.94 o 
 -11  -1  10       46.10       59.87     11.19 o 
 -10  -1  10      241.14      247.67     22.77 o 
  -9  -1  10        1.67        7.19      6.04 o 
  -8  -1  10      154.01      158.63      9.25 o 
  -7  -1  10       66.58       57.43      7.08 o 
  -6  -1  10       60.28       68.23      5.46 o 
  -5  -1  10      202.88      223.42      7.58 o 
  -4  -1  10      203.31      206.29      5.85 o 
  -3  -1  10       90.69       85.03      4.39 o 
  -2  -1  10      898.81      873.47     11.84 o 
  -1  -1  10      271.28      278.24      6.98 o 
   0  -1  10       28.78       31.23      5.63 o 
   1  -1  10       82.21       79.44      5.47 o 
   2  -1  10       22.63       21.03      5.89 o 
   3  -1  10       21.82       20.29      5.58 o 
   4  -1  10       62.08       69.84      7.68 o 
   5  -1  10       95.97      103.29      8.02 o 
   6  -1  10      101.82       99.53      9.52 o 
   7  -1  10      160.77      156.10     19.94 o 
   8  -1  10       54.71       43.73     10.72 o 
 -13   0  10       13.40        0.21     10.75 o 
 -12   0  10       70.69       62.34     11.49 o 
 -11   0  10       24.86       20.25      8.42 o 
 -10   0  10       84.86      103.15     10.51 o 
  -9   0  10       11.81        8.31      7.48 o 
  -8   0  10        5.72       20.53      8.09 o 
  -7   0  10        1.71       -4.71      4.71 o 
  -6   0  10       22.90       21.18      5.44 o 
  -5   0  10      223.00      225.02      7.34 o 
  -4   0  10      397.13      406.82      8.99 o 
  -3   0  10       15.19       13.60      4.18 o 
  -2   0  10       89.04       89.48      5.12 o 
  -1   0  10        2.78        1.52      3.85 o 
   0   0  10      532.10      556.17      9.85 o 
   1   0  10       62.07       60.82      5.96 o 
   2   0  10       25.23       29.00      6.22 o 
   3   0  10        6.78        8.09      5.22 o 
   4   0  10       25.36       24.60      6.54 o 
   5   0  10      102.03       94.44     10.38 o 
   6   0  10      372.46      371.08     16.44 o 
   7   0  10       96.88      109.28     11.82 o 
   8   0  10       61.41       56.15     10.76 o 
 -13   1  10       42.63       34.68     18.67 o 
 -12   1  10       13.71        4.86      8.94 o 
 -11   1  10       45.79       45.67      9.44 o 
 -10   1  10      237.68      255.65     11.08 o 
  -9   1  10        2.18        3.50      6.10 o 
  -8   1  10      156.94      156.31      9.48 o 
  -7   1  10       67.41       76.06      8.46 o 
  -6   1  10       61.02       56.57      7.27 o 
  -5   1  10      203.25      217.08     10.09 o 
  -4   1  10      205.90      204.03      7.58 o 
  -3   1  10       90.91       91.81      5.62 o 
  -2   1  10      900.10      904.99     13.29 o 
  -1   1  10      272.09      276.75      8.44 o 
   0   1  10       28.53       39.56      5.95 o 
   1   1  10       82.65       71.32      7.63 o 
   2   1  10       21.58       15.83      5.85 o 
   3   1  10       22.05       23.73      6.71 o 
   4   1  10       60.94       63.72      8.09 o 
   5   1  10       93.91      104.73      9.44 o 
   6   1  10      100.32      116.45     10.16 o 
   7   1  10      159.42      143.36     12.30 o 
   8   1  10       54.79       66.72     12.87 o 
 -12   2  10       11.70       -6.48     11.67 o 
 -11   2  10        6.62        1.29      9.16 o 
 -10   2  10       12.71       19.14      7.22 o 
  -9   2  10      309.91      357.71     13.20 o 
  -8   2  10       60.85       80.05      8.39 o 
  -7   2  10      244.53      256.19     13.49 o 
  -6   2  10       26.42       24.12      6.62 o 
  -5   2  10        4.05       -0.43      5.80 o 
  -4   2  10       57.52       43.43      6.98 o 
  -3   2  10      602.26      584.96     15.35 o 
  -2   2  10      109.41      111.66      7.06 o 
  -1   2  10      115.36      122.96      7.02 o 
   0   2  10       43.13       46.68      6.30 o 
   1   2  10       78.82       85.27      8.10 o 
   2   2  10        2.01       -0.75      6.99 o 
   3   2  10       86.76       94.93      8.87 o 
   4   2  10       47.10       57.65      8.00 o 
   5   2  10       67.94       63.27      8.43 o 
   6   2  10        0.50       -1.33      7.90 o 
   7   2  10       59.71       46.67     22.88 o 
   8   2  10      122.67      137.70     33.25 o 
 -12   3  10       38.37       40.83     18.02 o 
 -11   3  10       33.24        2.46     15.04 o 
 -10   3  10       85.48       91.93     14.68 o 
  -9   3  10       24.68       33.37      9.59 o 
  -8   3  10       67.15       51.52     10.24 o 
  -7   3  10      230.77      238.03     13.10 o 
  -6   3  10       55.46       52.21      8.66 o 
  -5   3  10      399.18      414.89     15.31 o 
  -4   3  10       45.54       45.55      6.93 o 
  -3   3  10       30.79       33.54      5.97 o 
  -2   3  10       61.13       56.33      6.65 o 
  -1   3  10      425.03      446.80     16.11 o 
   0   3  10       20.84       18.73      5.75 o 
   1   3  10      159.38      172.90      8.73 o 
   2   3  10       27.46       35.06      9.36 o 
   3   3  10       12.54       20.54      9.16 o 
   4   3  10      123.24      126.06     17.53 o 
   5   3  10       83.19       83.80     16.31 o 
   6   3  10       57.74       52.97     15.57 o 
   7   3  10       76.94       55.35     23.85 o 
 -11   4  10       98.33      108.75     19.57 o 
 -10   4  10       65.84       67.01     23.98 o 
  -9   4  10       56.07       50.03     21.91 o 
  -8   4  10       16.89       12.44     18.28 o 
  -7   4  10       57.36       46.53     19.83 o 
  -6   4  10      348.78      383.93     32.66 o 
  -5   4  10       30.14       35.40     12.12 o 
  -4   4  10      247.42      267.18     15.05 o 
  -3   4  10       24.79       29.57      6.86 o 
  -2   4  10       64.92       65.76      7.94 o 
  -1   4  10       22.29       30.12      8.57 o 
   0   4  10      119.34      129.67     14.59 o 
   1   4  10       12.43       13.43      6.91 o 
   2   4  10       38.21       42.42     12.49 o 
   3   4  10        7.35        7.94     11.02 o 
   4   4  10       20.56       26.65     11.92 o 
   5   4  10       54.48       73.56     16.09 o 
   6   4  10      214.59      185.74     31.63 o 
   7   4  10       82.61       80.75     25.53 o 
  -2   5  10      132.42      149.45     21.78 o 
  -1   5  10       56.15       93.20     18.15 o 
   0   5  10       64.32       71.29     16.07 o 
   1   5  10        5.56        4.28     10.50 o 
   2   5  10       61.98       98.77     22.42 o 
   3   5  10       31.74       22.94     17.37 o 
   4   5  10      106.86      100.20     23.85 o 
   5   5  10      110.17      133.90     27.87 o 
  -1   6  10       76.71       64.94     15.42 o 
   0   6  10       21.47       41.61     13.22 o 
   1   6  10       10.40       14.13     11.54 o 
  -8  -6  11       47.41       53.01     15.22 o 
  -7  -6  11       95.21       85.64     15.27 o 
  -6  -6  11      106.82       99.01     22.29 o 
  -5  -6  11       51.76       41.83      8.49 o 
  -4  -6  11       54.61       54.04      7.53 o 
  -3  -6  11       21.60       14.56      6.55 o 
  -2  -6  11       79.06       90.48      8.29 o 
  -1  -6  11      171.33      160.34     10.60 o 
   0  -6  11       13.62       13.06      8.89 o 
   1  -6  11       56.23       83.32     14.63 o 
   2  -6  11       16.85       17.22     12.46 o 
   3  -6  11        5.46       -0.78     20.87 o 
  -9  -5  11        3.25        9.62     13.01 o 
  -8  -5  11       33.61       60.63     20.25 o 
  -7  -5  11       72.35       96.26     12.22 o 
  -6  -5  11       98.75      108.53     10.81 o 
  -5  -5  11       20.38       22.75     11.34 o 
  -4  -5  11        2.22        4.14      6.79 o 
  -3  -5  11       43.64       42.74      7.60 o 
  -2  -5  11      114.28      116.31     13.24 o 
  -1  -5  11       22.18       23.07      7.09 o 
   0  -5  11       96.20      103.52      9.04 o 
   1  -5  11        8.82        5.32      6.77 o 
   2  -5  11       21.40       14.94      7.33 o 
   3  -5  11        9.95        7.13      8.02 o 
   4  -5  11       61.18       68.71     12.02 o 
 -10  -4  11       27.11       32.07     14.97 o 
  -9  -4  11      147.20      137.70     14.40 o 
  -8  -4  11        0.69        3.43      8.49 o 
  -7  -4  11       14.51        6.57      9.77 o 
  -6  -4  11      104.54      107.73     11.16 o 
  -5  -4  11       69.94       92.90     14.09 o 
  -4  -4  11      399.75      423.12     17.19 o 
  -3  -4  11       12.96       13.30      7.49 o 
  -2  -4  11       55.09       59.98     12.36 o 
  -1  -4  11       12.33       12.81     10.95 o 
   0  -4  11       41.25       42.84      7.97 o 
   1  -4  11        9.45       10.83      6.97 o 
   2  -4  11      107.56       91.74      9.35 o 
   3  -4  11       41.40       35.17      8.43 o 
   4  -4  11       67.98       61.38     10.57 o 
   5  -4  11       24.23       27.43      9.75 o 
   6  -4  11       20.41       21.26     19.31 o 
 -12  -3  11       29.51       95.53     32.02 o 
 -11  -3  11       29.53       16.47     12.04 o 
 -10  -3  11       75.75       75.74     20.67 o 
  -9  -3  11       43.80       37.72      8.88 o 
  -8  -3  11       92.24       91.91     10.24 o 
  -7  -3  11       22.33       31.33      6.22 o 
  -6  -3  11       76.40       71.35      6.93 o 
  -5  -3  11      122.32      131.24      6.83 o 
  -4  -3  11       19.94       22.04      5.49 o 
  -3  -3  11      187.99      206.26      8.81 o 
  -2  -3  11       50.95       60.51      6.40 o 
  -1  -3  11        4.97       11.82      4.68 o 
   0  -3  11        8.53        1.91      5.53 o 
   1  -3  11      136.62      121.46      8.90 o 
   2  -3  11       59.17       90.90      9.52 o 
   3  -3  11      126.42      101.14     10.02 o 
   4  -3  11       42.74       42.07      9.04 o 
   5  -3  11        0.49       -7.87      7.87 o 
   6  -3  11       47.12       41.21     10.31 o 
 -12  -2  11       52.73       28.54     12.96 o 
 -11  -2  11       83.02       85.02     12.48 o 
 -10  -2  11       47.68       51.60      9.82 o 
  -9  -2  11       17.02       27.01      8.35 o 
  -8  -2  11       53.57       55.93      7.22 o 
  -7  -2  11      150.46      150.64      8.98 o 
  -6  -2  11       63.97       64.91      5.33 o 
  -5  -2  11      117.77      113.56      6.15 o 
  -4  -2  11      109.89      124.71      7.27 o 
  -3  -2  11       44.40       48.88      5.09 o 
  -2  -2  11        5.95        2.98      4.47 o 
  -1  -2  11      230.88      207.53      8.52 o 
   0  -2  11       26.07       36.30      6.31 o 
   1  -2  11       60.44       68.86      6.20 o 
   2  -2  11       17.70       17.10      6.77 o 
   3  -2  11       19.99       28.19      8.29 o 
   4  -2  11       27.28       29.37      8.37 o 
   5  -2  11       77.59       57.89     10.80 o 
   6  -2  11       39.01       30.91     10.34 o 
   7  -2  11        2.93       -9.81      9.81 o 
 -12  -1  11       44.11       38.95     12.63 o 
 -11  -1  11       20.52       10.86      8.38 o 
 -10  -1  11       38.85       21.78     12.91 o 
  -9  -1  11       39.38       34.09      7.10 o 
  -8  -1  11      223.50      226.06     11.54 o 
  -7  -1  11      213.88      210.34     10.34 o 
  -6  -1  11       94.78       85.82      7.17 o 
  -5  -1  11      226.20      210.92      8.31 o 
  -4  -1  11        6.93        7.40      3.55 o 
  -3  -1  11       92.55      101.37      5.17 o 
  -2  -1  11      174.00      181.43      6.75 o 
  -1  -1  11       28.22       22.39      4.84 o 
   0  -1  11      122.88      111.33      6.74 o 
   1  -1  11       26.49       22.87      5.66 o 
   2  -1  11        0.50        5.12      5.26 o 
   3  -1  11       86.87       90.40      8.32 o 
   4  -1  11       18.34        7.95      6.10 o 
   5  -1  11      118.46      131.84     13.76 o 
   6  -1  11        8.63        1.27      9.63 o 
   7  -1  11       62.99       60.92     12.35 o 
 -13   0  11       42.20       23.01     36.55 o 
 -12   0  11       19.79       18.39     19.44 o 
 -11   0  11        1.35        7.61      7.80 o 
 -10   0  11      170.25      155.89     12.33 o 
  -9   0  11       76.79       72.30      9.79 o 
  -8   0  11       18.30       28.20     10.42 o 
  -7   0  11       52.19       46.04      6.56 o 
  -6   0  11       23.95       29.01      6.38 o 
  -5   0  11       12.35       14.08      6.08 o 
  -4   0  11      117.93      122.64      7.72 o 
  -3   0  11       29.65       31.65      5.28 o 
  -2   0  11        4.14        7.22      4.92 o 
  -1   0  11       88.42       83.94      6.33 o 
   0   0  11      196.47      194.02     10.05 o 
   1   0  11       22.83       12.74      6.47 o 
   2   0  11       83.45      104.38      9.87 o 
   3   0  11       14.90       16.34      6.51 o 
   4   0  11       18.30        7.46      6.26 o 
   5   0  11       24.49       14.88      7.10 o 
   6   0  11       22.60       14.98      8.16 o 
   7   0  11       14.68       22.89      9.81 o 
 -12   1  11       44.11       29.76     19.70 o 
 -11   1  11       20.70       11.33      9.17 o 
 -10   1  11       37.75       34.48      7.73 o 
  -9   1  11       40.65       31.03      7.17 o 
  -8   1  11      222.69      240.67     11.21 o 
  -7   1  11      216.30      221.25     10.79 o 
  -6   1  11       93.31      108.73      8.61 o 
  -5   1  11      223.24      227.19     12.15 o 
  -4   1  11        7.26       13.91      6.93 o 
  -3   1  11       92.72      100.56      8.42 o 
  -2   1  11      171.82      169.37     12.27 o 
  -1   1  11       28.30       36.49     10.12 o 
   0   1  11      125.21      131.53      9.18 o 
   1   1  11       25.29       15.71      6.63 o 
   2   1  11        0.53       13.45      6.26 o 
   3   1  11       85.62       87.79      8.28 o 
   4   1  11       16.70       17.99      6.69 o 
   5   1  11      119.54      114.58     10.28 o 
   6   1  11        9.16       12.68      8.57 o 
   7   1  11       63.59       59.02     14.53 o 
 -12   2  11       53.57       51.85     12.70 o 
 -11   2  11       82.05       62.13     11.37 o 
 -10   2  11       47.17       38.89     23.07 o 
  -9   2  11       17.39       13.97      7.25 o 
  -8   2  11       54.08       58.91     10.13 o 
  -7   2  11      147.87      151.54     11.81 o 
  -6   2  11       65.82       62.85      8.12 o 
  -5   2  11      115.92      131.62      9.21 o 
  -4   2  11      109.25      122.73      9.00 o 
  -3   2  11       43.73       52.88      7.53 o 
  -2   2  11        5.92        7.78      9.01 o 
  -1   2  11      237.88      232.44     11.03 o 
   0   2  11       26.40       23.55      7.00 o 
   1   2  11       62.20       74.60      8.38 o 
   2   2  11       17.78       20.23      6.55 o 
   3   2  11       21.84       21.26     11.54 o 
   4   2  11       28.67       33.49      7.60 o 
   5   2  11       77.98       96.35     10.91 o 
   6   2  11       38.98       22.68     16.20 o 
   7   2  11        3.27        2.59     13.16 o 
 -11   3  11       30.15       10.18     12.27 o 
 -10   3  11       75.01       66.37     18.60 o 
  -9   3  11       45.27       21.14     15.42 o 
  -8   3  11       90.68       72.96     11.80 o 
  -7   3  11       21.55       29.24      7.23 o 
  -6   3  11       76.90       76.56      8.20 o 
  -5   3  11      117.47      114.62     10.63 o 
  -4   3  11       20.22       24.75      6.97 o 
  -3   3  11      183.60      189.65     14.01 o 
  -2   3  11       50.77       58.72      7.58 o 
  -1   3  11        5.06        4.06      9.93 o 
   0   3  11        7.50        6.21      6.50 o 
   1   3  11      139.11      156.07      9.95 o 
   2   3  11       60.03       40.75     11.29 o 
   3   3  11      123.35      120.48     15.81 o 
   4   3  11       44.37       66.62     17.24 o 
   5   3  11        0.62       -3.11     12.64 o 
   6   3  11       46.48       62.74     22.42 o 
 -10   4  11       25.61       19.28     12.78 o 
  -9   4  11      149.30      135.60     16.18 o 
  -8   4  11        0.75       12.83     19.05 o 
  -7   4  11       15.01       33.96     20.74 o 
  -6   4  11      105.36       84.25     22.55 o 
  -5   4  11       69.10       84.12     22.29 o 
  -4   4  11      398.85      408.13     28.65 o 
  -3   4  11       13.41       11.30     11.33 o 
  -2   4  11       54.61       62.18     10.95 o 
  -1   4  11       12.28        5.45      9.08 o 
   0   4  11       42.70       43.17     14.97 o 
   1   4  11        9.00       10.02      9.54 o 
   2   4  11      110.48      130.52     14.37 o 
   3   4  11       42.41       44.59     11.80 o 
   4   4  11       67.92       56.67     15.74 o 
   5   4  11       23.78       18.41     18.92 o 
   6   4  11       20.04        4.54     18.15 o 
  -6  -6  12       59.34       49.12     14.46 o 
  -5  -6  12       62.59       67.60     12.27 o 
  -4  -6  12       29.40       40.36      8.09 o 
  -3  -6  12       32.06       28.72      8.49 o 
  -2  -6  12       44.43       42.03     11.19 o 
  -1  -6  12       12.95        9.97      7.88 o 
   0  -6  12       12.54       15.92     11.10 o 
   1  -6  12      108.49      103.72     16.15 o 
  -8  -5  12       28.04       39.28     11.83 o 
  -7  -5  12       10.36       16.29     11.16 o 
  -6  -5  12       89.26       83.18     12.27 o 
  -5  -5  12       13.46        0.15      9.99 o 
  -4  -5  12      110.64      106.37     10.77 o 
  -3  -5  12        6.27        4.47      7.23 o 
  -2  -5  12       95.68       80.23      9.31 o 
  -1  -5  12       28.03       20.15      7.51 o 
   0  -5  12       48.30       40.00      8.46 o 
   1  -5  12       33.52       45.61     11.71 o 
   2  -5  12       51.16       35.80      9.33 o 
   3  -5  12      103.03       73.05     12.42 o 
 -10  -4  12       27.71       34.61     25.79 o 
  -9  -4  12       25.12        9.09     10.80 o 
  -8  -4  12       62.78       59.67     12.21 o 
  -7  -4  12      102.90      122.98     16.64 o 
  -6  -4  12       19.43       19.48      9.32 o 
  -5  -4  12       22.95       36.72     12.78 o 
  -4  -4  12      107.14      115.05     11.40 o 
  -3  -4  12        0.88        2.16      8.06 o 
  -2  -4  12      204.89      208.19     11.81 o 
  -1  -4  12        4.02       -2.55      6.90 o 
   0  -4  12       38.36       42.07      8.50 o 
   1  -4  12       24.23       28.80      8.25 o 
   2  -4  12       57.52       51.28     10.19 o 
   3  -4  12        3.08       15.93      9.36 o 
   4  -4  12      259.50      243.93     15.98 o 
 -11  -3  12       19.36       10.04     16.49 o 
 -10  -3  12       46.19       29.56     10.96 o 
  -9  -3  12      292.05      299.45     22.13 o 
  -8  -3  12      109.65      108.14     11.05 o 
  -7  -3  12       68.36       76.01      7.58 o 
  -6  -3  12        3.34        3.57      5.86 o 
  -5  -3  12       48.94       56.04      7.44 o 
  -4  -3  12      104.17      109.53      8.89 o 
  -3  -3  12      164.13      163.74      8.60 o 
  -2  -3  12        4.90       12.91      7.84 o 
  -1  -3  12      229.67      236.71     10.87 o 
   0  -3  12       15.48       17.43      6.64 o 
   1  -3  12       37.19       34.29      7.41 o 
   2  -3  12       26.60       37.67      8.88 o 
   3  -3  12       97.27      102.52     11.94 o 
   4  -3  12        7.76        8.46      8.84 o 
   5  -3  12       62.40       54.43     11.24 o 
 -11  -2  12      137.97      123.12     14.17 o 
 -10  -2  12      159.09      139.31     14.37 o 
  -9  -2  12       91.25       92.00     10.88 o 
  -8  -2  12       96.96      114.48     11.15 o 
  -7  -2  12       11.23       10.26      6.25 o 
  -6  -2  12      113.49      119.57      8.78 o 
  -5  -2  12      174.58      172.71      8.58 o 
  -4  -2  12       16.78       13.37      5.52 o 
  -3  -2  12       78.98       75.37      7.42 o 
  -2  -2  12        1.36        1.07      6.62 o 
  -1  -2  12       66.44       48.81      7.05 o 
   0  -2  12       38.19       47.52      7.15 o 
   1  -2  12      241.43      252.99     13.09 o 
   2  -2  12       19.53       30.97      8.54 o 
   3  -2  12       33.12       39.57      9.82 o 
   4  -2  12        6.79        7.12      9.12 o 
   5  -2  12       58.08       29.26     14.39 o 
   6  -2  12       44.10       30.98     12.31 o 
 -12  -1  12       22.54       16.10     11.91 o 
 -11  -1  12        5.03       -8.55      8.55 o 
 -10  -1  12       82.11       90.84     14.50 o 
  -9  -1  12       37.50       25.27      8.62 o 
  -8  -1  12       87.51       82.77     10.05 o 
  -7  -1  12      110.67      110.49      8.96 o 
  -6  -1  12      126.82      134.03      9.31 o 
  -5  -1  12       83.22       81.49      7.20 o 
  -4  -1  12      152.79      147.52      9.15 o 
  -3  -1  12      136.23      142.64      8.95 o 
  -2  -1  12       43.88       43.30      7.84 o 
  -1  -1  12      131.23      136.68      8.01 o 
   0  -1  12      191.32      206.33     13.48 o 
   1  -1  12       10.85        2.59      7.42 o 
   2  -1  12      255.01      259.46     11.27 o 
   3  -1  12      167.65      171.08     10.43 o 
   4  -1  12       18.48       12.64     11.20 o 
   5  -1  12      190.48      162.79     12.21 o 
   6  -1  12       15.70       15.45      8.72 o 
 -12   0  12       71.44       53.40     11.85 o 
 -11   0  12       69.11       63.72     11.74 o 
 -10   0  12       12.61        9.41      8.06 o 
  -9   0  12        4.85        1.60      7.70 o 
  -8   0  12      139.07      117.49     11.06 o 
  -7   0  12      162.99      152.43      8.60 o 
  -6   0  12       48.27       44.80      8.30 o 
  -5   0  12       10.56        4.15      6.92 o 
  -4   0  12        6.55       -1.55      7.45 o 
  -3   0  12       79.31       77.41      8.10 o 
  -2   0  12      282.24      254.91     11.18 o 
  -1   0  12      153.18      143.33      9.53 o 
   0   0  12      178.20      182.18     10.41 o 
   1   0  12       49.83       63.33     14.50 o 
   2   0  12      188.00      202.64     16.81 o 
   3   0  12        7.03        1.05      6.36 o 
   4   0  12      318.81      342.88     14.75 o 
   5   0  12       38.42       26.56      8.63 o 
   6   0  12        5.78       15.44      8.36 o 
 -12   1  12       22.53       27.05     17.85 o 
 -11   1  12        5.16       11.62      8.34 o 
 -10   1  12       84.31       88.39     11.83 o 
  -9   1  12       38.77       48.48      7.90 o 
  -8   1  12       85.96       89.86      8.96 o 
  -7   1  12      113.43      113.77      9.45 o 
  -6   1  12      127.14      117.51      9.28 o 
  -5   1  12       83.66       65.88      8.28 o 
  -4   1  12      150.93      152.36     14.48 o 
  -3   1  12      136.12      147.24     10.84 o 
  -2   1  12       44.21       37.99      7.31 o 
  -1   1  12      131.30      138.04      9.59 o 
   0   1  12      190.88      192.05     10.93 o 
   1   1  12       10.85       12.45      7.15 o 
   2   1  12      253.39      262.04     12.30 o 
   3   1  12      164.03      200.09     10.89 o 
   4   1  12       18.22       14.18      7.14 o 
   5   1  12      188.07      160.12     16.72 o 
   6   1  12       16.00       21.20      9.81 o 
 -11   2  12      137.99      132.16     33.90 o 
 -10   2  12      158.83      151.54     13.92 o 
  -9   2  12       91.03       97.60      9.45 o 
  -8   2  12       97.21      106.92     12.14 o 
  -7   2  12       11.94        2.92      6.81 o 
  -6   2  12      112.48      109.60      9.57 o 
  -5   2  12      170.57      143.37     12.37 o 
  -4   2  12       17.52       19.53      6.97 o 
  -3   2  12       76.49       68.95      8.45 o 
  -2   2  12        1.48        4.93      6.33 o 
  -1   2  12       68.46       68.04     10.72 o 
   0   2  12       38.25       36.96      7.55 o 
   1   2  12      244.81      261.68     13.80 o 
   2   2  12       19.51       10.07      6.49 o 
   3   2  12       33.45       34.30      7.86 o 
   4   2  12        6.58        0.68      7.63 o 
   5   2  12       57.38       57.74     12.39 o 
   6   2  12       44.16       46.81     14.16 o 
 -11   3  12       18.97      -17.37     17.37 o 
 -10   3  12       45.24       43.72     13.52 o 
  -9   3  12      294.51      246.57     19.30 o 
  -8   3  12      107.12       87.67     12.25 o 
  -7   3  12       69.20       42.88     10.52 o 
  -6   3  12        3.45       -6.32      6.32 o 
  -5   3  12       47.75       37.32      7.85 o 
  -4   3  12      105.78      111.24      9.41 o 
  -3   3  12      162.45      162.36     10.42 o 
  -2   3  12        4.97       -6.20      6.20 o 
  -1   3  12      234.29      232.44     12.36 o 
   0   3  12       14.65        5.04      6.73 o 
   1   3  12       36.87       34.71      8.96 o 
   2   3  12       26.87       30.66      9.89 o 
   3   3  12       94.43       69.26     21.40 o 
   4   3  12        7.17        0.91     13.69 o 
   5   3  12       61.08       35.15     16.54 o 
 -10   4  12       27.27       18.67     17.50 o 
  -9   4  12       25.83       30.59     17.63 o 
  -8   4  12       61.83       31.89     16.85 o 
  -7   4  12      102.03       98.42     15.19 o 
  -6   4  12       18.33        8.81     13.87 o 
  -5   4  12       22.01       15.04     15.04 o 
  -4   4  12      108.06      101.97     34.03 o 
  -3   4  12        0.87      -13.09     13.09 o 
  -2   4  12      206.41      213.22     29.29 o 
  -1   4  12        3.84        5.27     10.81 o 
   0   4  12       38.29       49.03     13.42 o 
   1   4  12       25.29       11.90      9.90 o 
   2   4  12       58.36       57.98     19.57 o 
   3   4  12        3.17       11.33     13.29 o 
   4   4  12      261.77      274.66     36.29 o 
  -9   5  12       71.55       54.96     18.79 o 
  -3  -6  13       72.63       54.57     22.94 o 
  -7  -5  13       57.58       66.42     12.30 o 
  -6  -5  13        8.61        1.56      9.50 o 
  -5  -5  13       53.10       45.83      9.93 o 
  -4  -5  13       38.56       25.66      9.22 o 
  -3  -5  13        4.73       11.86      9.37 o 
  -2  -5  13       72.63       57.51      9.98 o 
  -1  -5  13        2.43       10.33      8.73 o 
   0  -5  13        7.86       -4.57      8.22 o 
   1  -5  13       55.89       54.97     11.84 o 
  -9  -4  13       24.38        5.38     12.94 o 
  -8  -4  13       54.04       57.16     14.97 o 
  -7  -4  13       83.93       83.93     13.36 o 
  -6  -4  13      123.13      116.74     14.28 o 
  -5  -4  13       13.78       17.64     10.48 o 
  -4  -4  13       36.14       41.80     11.56 o 
  -3  -4  13       73.91       76.25     10.85 o 
  -2  -4  13       29.47       17.39      7.95 o 
  -1  -4  13        2.80        4.13      8.41 o 
   0  -4  13      111.69      104.00     11.97 o 
   1  -4  13       18.62        2.27      8.98 o 
   2  -4  13       46.60       39.04     10.56 o 
   3  -4  13        4.22      -10.92     10.92 o 
 -10  -3  13       39.40       60.41     16.62 o 
  -9  -3  13       47.21       42.31     11.08 o 
  -8  -3  13       30.56       30.38     10.65 o 
  -7  -3  13       63.46       58.90     11.30 o 
  -6  -3  13       34.63       34.27      8.79 o 
  -5  -3  13       79.57       81.02     11.33 o 
  -4  -3  13       27.98       22.42     11.84 o 
  -3  -3  13        0.54       -7.85     10.55 o 
  -2  -3  13        9.70        4.28     11.90 o 
  -1  -3  13      152.66      150.66     11.73 o 
   0  -3  13       11.67       10.52      7.86 o 
   1  -3  13      120.35      111.66     16.52 o 
   2  -3  13       14.20        9.95      9.20 o 
   3  -3  13       27.90       15.79      9.62 o 
   4  -3  13        6.01      -12.27     12.27 o 
 -11  -2  13       18.82       18.14     16.44 o 
 -10  -2  13       68.80       78.46     12.82 o 
  -9  -2  13      125.66      125.09     13.95 o 
  -8  -2  13      116.36      108.55     12.78 o 
  -7  -2  13       64.63       48.32     10.74 o 
  -6  -2  13       18.25       18.04      7.83 o 
  -5  -2  13       26.48       20.30      6.75 o 
  -4  -2  13       10.18        8.86      6.88 o 
  -3  -2  13       39.49       41.45      7.08 o 
  -2  -2  13        5.44        5.17      6.94 o 
  -1  -2  13       65.15       69.46     13.04 o 
   0  -2  13       68.91       76.05      9.89 o 
   1  -2  13       65.11       67.98      9.82 o 
   2  -2  13       24.51       20.21      9.43 o 
   3  -2  13       82.61       91.31     12.23 o 
   4  -2  13       32.84       28.49     10.43 o 
 -11  -1  13        7.05       -3.94      9.66 o 
 -10  -1  13       59.58       47.28     11.80 o 
  -9  -1  13       72.75       80.02     11.98 o 
  -8  -1  13       61.03       68.00     12.01 o 
  -7  -1  13       70.30       80.75     11.17 o 
  -6  -1  13       31.45       34.99      8.82 o 
  -5  -1  13       42.02       50.54      8.79 o 
  -4  -1  13       17.59       19.84      7.64 o 
  -3  -1  13        5.10       -7.25      7.25 o 
  -2  -1  13       22.78       23.23      7.37 o 
  -1  -1  13       27.98       28.42      9.37 o 
   0  -1  13        5.48        0.41      6.49 o 
   1  -1  13       89.50       78.58      9.13 o 
   2  -1  13      109.01      110.40      9.25 o 
   3  -1  13       16.50       18.74      8.01 o 
   4  -1  13        3.43       13.68      8.38 o 
   5  -1  13       47.24       39.43     10.09 o 
 -11   0  13       58.99       39.51     11.73 o 
 -10   0  13       30.38       44.83     11.32 o 
  -9   0  13        0.10       -7.48      7.48 o 
  -8   0  13       92.58      107.58     11.25 o 
  -7   0  13      135.73      131.57     11.79 o 
  -6   0  13       96.01       89.49      7.91 o 
  -5   0  13        8.59       11.97      6.20 o 
  -4   0  13        0.01       -4.11      5.75 o 
  -3   0  13       12.07        7.91      6.75 o 
  -2   0  13        4.47       -3.48      8.77 o 
  -1   0  13       13.11       16.30      6.84 o 
   0   0  13      108.97       99.49      9.25 o 
   1   0  13        6.66        8.45      6.52 o 
   2   0  13       18.79        9.70      6.66 o 
   3   0  13       27.15       33.24      8.44 o 
   4   0  13      118.84      121.42     11.85 o 
   5   0  13       31.97        9.51     10.33 o 
 -11   1  13        7.19        7.47     14.20 o 
 -10   1  13       59.09       60.83     11.18 o 
  -9   1  13       73.92       68.62      8.46 o 
  -8   1  13       60.27       69.64      8.74 o 
  -7   1  13       71.37       89.60      9.21 o 
  -6   1  13       30.42       26.10      8.56 o 
  -5   1  13       43.93       70.94      9.95 o 
  -4   1  13       15.84       17.18      7.08 o 
  -3   1  13        5.09        4.31      8.08 o 
  -2   1  13       24.20       32.83      8.36 o 
  -1   1  13       26.81       26.80     10.46 o 
   0   1  13        5.49       11.59      7.47 o 
   1   1  13       90.26       96.88      9.58 o 
   2   1  13      109.74      101.06      9.30 o 
   3   1  13       16.28       14.70      7.56 o 
   4   1  13        3.01        0.42      7.65 o 
   5   1  13       47.27       50.56      9.78 o 
 -11   2  13       18.53        2.37     10.87 o 
 -10   2  13       70.07       78.78     12.47 o 
  -9   2  13      126.38      137.11     13.91 o 
  -8   2  13      116.81      111.62     10.16 o 
  -7   2  13       65.25       83.05     11.48 o 
  -6   2  13       17.82        9.57      9.11 o 
  -5   2  13       24.75       21.64      7.69 o 
  -4   2  13       10.11        1.65      7.05 o 
  -3   2  13       37.12       35.77      7.84 o 
  -2   2  13        5.57       -4.90      6.90 o 
  -1   2  13       64.32       76.49      9.04 o 
   0   2  13       69.86       77.48     13.58 o 
   1   2  13       67.87      100.13     10.25 o 
   2   2  13       25.01       21.64      7.23 o 
   3   2  13       83.33       75.54     13.56 o 
   4   2  13       33.00       37.95     10.23 o 
   5   2  13       33.21       36.29     17.11 o 
 -10   3  13       39.34        7.01     12.08 o 
  -9   3  13       46.61       17.86     12.99 o 
  -8   3  13       30.85       21.86     13.03 o 
  -7   3  13       63.61       58.90     11.89 o 
  -6   3  13       34.21       32.70     16.17 o 
  -5   3  13       77.23       71.51      9.04 o 
  -4   3  13       29.60       23.81      7.84 o 
  -3   3  13        0.57       -0.16      6.93 o 
  -2   3  13        9.74       22.09      7.50 o 
  -1   3  13      155.36      168.10     11.17 o 
   0   3  13       12.01       12.78      9.24 o 
   1   3  13      121.81      105.15     11.43 o 
   2   3  13       13.35       -3.24     11.06 o 
   3   3  13       28.25       26.86     15.59 o 
   4   3  13        5.60       37.71     37.07 o 
  -9   4  13       24.63      -13.87     15.68 o 
  -8   4  13       53.68       68.83     18.41 o 
  -7   4  13       84.49       78.94     19.18 o 
  -6   4  13      121.30      126.77     19.70 o 
  -5   4  13       14.51        9.07     15.17 o 
  -4   4  13       35.96       47.18     15.94 o 
  -3   4  13       72.28      104.34     24.24 o 
  -2   4  13       30.59       23.59     19.70 o 
  -1   4  13        2.74        3.76     18.92 o 
   0   4  13      110.09       70.90     23.72 o 
   1   4  13       19.10       10.24     17.76 o 
   2   4  13       45.40       26.96     19.96 o 
   3   4  13        4.28      -14.39     17.11 o 
  -5  -5  14       18.48       14.56     15.67 o 
  -4  -5  14       18.61       26.64      9.54 o 
  -3  -5  14        9.32       10.43      9.00 o 
  -2  -5  14       60.44       66.26     13.09 o 
  -7  -4  14        1.58       10.63     10.92 o 
  -6  -4  14       71.10       53.92     14.88 o 
  -5  -4  14        5.59        8.82     11.64 o 
  -4  -4  14      173.91      124.26     14.53 o 
  -3  -4  14        3.24       -2.33     11.21 o 
  -2  -4  14       76.46       80.33     11.69 o 
  -1  -4  14        5.64        4.81      9.26 o 
   0  -4  14       67.14       75.29     11.79 o 
   1  -4  14        7.91        1.94     20.09 o 
  -9  -3  14       11.57       10.30     20.48 o 
  -8  -3  14        2.32       10.14      9.56 o 
  -7  -3  14       39.83       30.42     16.56 o 
  -6  -3  14       36.71       43.52     12.32 o 
  -5  -3  14       84.95      102.98     14.63 o 
  -4  -3  14        3.86       -6.02     11.05 o 
  -3  -3  14       82.43       70.41     13.12 o 
  -2  -3  14       29.57       30.38      9.96 o 
  -1  -3  14       16.55       31.06     10.03 o 
   0  -3  14       21.31       19.21     10.03 o 
   1  -3  14       85.20       87.57     12.66 o 
   2  -3  14       37.27       37.34     10.88 o 
 -10  -2  14       27.73       32.53     25.02 o 
  -9  -2  14        5.67       -1.49     11.08 o 
  -8  -2  14       34.68       35.04     10.89 o 
  -7  -2  14      103.87      117.93     23.10 o 
  -6  -2  14        7.25       -6.55     10.77 o 
  -5  -2  14       18.05       28.42      9.54 o 
  -4  -2  14        2.03       -0.94      9.99 o 
  -3  -2  14       28.54       33.50      9.70 o 
  -2  -2  14        8.22       15.51      9.52 o 
  -1  -2  14      205.12      192.30     24.40 o 
   0  -2  14        2.95       -6.25      8.18 o 
   1  -2  14       40.07       28.87     10.08 o 
   2  -2  14       17.84       24.60     10.30 o 
   3  -2  14       65.15       61.60     16.63 o 
 -10  -1  14       24.69        5.51     10.10 o 
  -9  -1  14       38.43       37.22     11.07 o 
  -8  -1  14       86.49       54.76     13.92 o 
  -7  -1  14       23.68       16.88     10.40 o 
  -6  -1  14       71.29       83.41     15.48 o 
  -5  -1  14      100.95      121.64     12.65 o 
  -4  -1  14        6.22       -7.73      7.73 o 
  -3  -1  14       70.25      101.68     14.42 o 
  -2  -1  14       81.85       75.96     12.44 o 
  -1  -1  14       10.54       15.40      9.89 o 
   0  -1  14      196.58      198.85     11.27 o 
   1  -1  14      140.79      131.25     10.53 o 
   2  -1  14        5.14       11.69      7.76 o 
   3  -1  14       27.36       17.21      8.32 o 
   4  -1  14       47.28       32.53     21.52 o 
 -10   0  14       51.12       30.17     17.21 o 
  -9   0  14       37.35       30.88     10.70 o 
  -8   0  14       53.60       25.91      9.28 o 
  -7   0  14        3.56        1.90      8.33 o 
  -6   0  14      124.70      127.13     12.23 o 
  -5   0  14        9.59       10.31      6.97 o 
  -4   0  14      179.97      175.99     10.80 o 
  -3   0  14       28.81       29.54      7.88 o 
  -2   0  14       95.41      102.36      9.69 o 
  -1   0  14        0.62        0.55      7.23 o 
   0   0  14       95.65       80.30      9.65 o 
   1   0  14        2.30       -7.02      7.02 o 
   2   0  14      330.28      343.96     16.89 o 
   3   0  14        0.56       -6.72      7.70 o 
   4   0  14        0.46      -11.18     11.18 o 
 -10   1  14       25.05       25.18     11.04 o 
  -9   1  14       39.04       38.81     19.84 o 
  -8   1  14       85.91      106.28     17.19 o 
  -7   1  14       24.25        9.72      7.35 o 
  -6   1  14       70.39       72.73      9.24 o 
  -5   1  14      101.92      110.02     10.18 o 
  -4   1  14        5.87       17.75      7.57 o 
  -3   1  14       69.34       70.11      9.08 o 
  -2   1  14       80.56       85.53      9.50 o 
  -1   1  14       10.31        0.36      7.69 o 
   0   1  14      195.95      186.70     12.06 o 
   1   1  14      138.37      140.19     12.89 o 
   2   1  14        5.30        2.50      7.83 o 
   3   1  14       27.00       15.93     11.87 o 
   4   1  14       48.69       41.61     21.91 o 
 -10   2  14       27.87       34.01     10.80 o 
  -9   2  14        6.15        6.07     10.30 o 
  -8   2  14       34.94       31.32      9.48 o 
  -7   2  14      103.64       97.64     10.13 o 
  -6   2  14        7.24        3.95      7.47 o 
  -5   2  14       17.15       14.22      7.85 o 
  -4   2  14        1.91        6.35      7.43 o 
  -3   2  14       28.80       31.79      8.02 o 
  -2   2  14        8.35        4.13      7.26 o 
  -1   2  14      204.90      194.63     12.17 o 
   0   2  14        2.83        9.87      9.37 o 
   1   2  14       40.63       38.95      8.58 o 
   2   2  14       17.89       15.08      9.49 o 
   3   2  14       64.85       76.27     11.64 o 
  -9   3  14       12.16       11.80     22.04 o 
  -8   3  14        2.17        3.54     41.54 o 
  -7   3  14       38.96       13.30     12.31 o 
  -6   3  14       37.28       46.03     11.35 o 
  -5   3  14       84.80       84.10     12.40 o 
  -4   3  14        3.69       -4.65      7.27 o 
  -3   3  14       83.63       86.97      9.77 o 
  -2   3  14       30.28       10.69      9.06 o 
  -1   3  14       16.22        2.01      8.52 o 
   0   3  14       21.76       15.42      9.08 o 
   1   3  14       85.03      102.16     19.55 o 
   2   3  14       36.09       23.12     11.25 o 
  -7   4  14        1.73       -9.72     15.94 o 
  -6   4  14       71.39       42.64     17.76 o 
  -5   4  14        5.66        9.98     15.81 o 
  -4   4  14      175.15      109.79     20.09 o 
  -1   4  14        5.58       -7.26     16.46 o 
   0   4  14       68.17       42.00     21.78 o 
   1   4  14        7.60       11.28     18.92 o 
  -4  -4  15       34.04       35.87     16.55 o 
  -3  -4  15       29.76       18.28     24.11 o 
  -2  -4  15      123.51       95.01     27.48 o 
  -7  -3  15       45.26       72.85     30.07 o 
  -6  -3  15        0.98        6.66     11.66 o 
  -5  -3  15       13.10        8.02     11.79 o 
  -4  -3  15       17.62       16.99     12.22 o 
  -3  -3  15      100.47       80.89     15.76 o 
  -2  -3  15        5.88       20.26     10.66 o 
  -1  -3  15       32.04       38.90     11.32 o 
   0  -3  15       32.45       32.02     23.33 o 
  -8  -2  15       18.30       18.86     15.28 o 
  -7  -2  15       14.73       11.14     11.41 o 
  -6  -2  15       20.54        8.20     11.45 o 
  -5  -2  15       25.75       18.64     11.44 o 
  -4  -2  15       39.54       34.92     12.03 o 
  -3  -2  15       45.30       34.64     12.32 o 
  -2  -2  15       27.91       20.04     11.72 o 
  -1  -2  15       58.79       40.74     11.00 o 
   0  -2  15       21.53       22.25     10.55 o 
   1  -2  15       73.74       41.07     12.68 o 
  -9  -1  15       19.57        6.23     11.58 o 
  -8  -1  15        3.99       11.89     14.20 o 
  -7  -1  15       44.68       30.80     25.28 o 
  -6  -1  15       29.52       17.04     21.49 o 
  -5  -1  15       12.46       -9.65      9.65 o 
  -4  -1  15        1.61        2.80     10.44 o 
  -3  -1  15       21.27       13.26     10.18 o 
  -2  -1  15       18.58        9.64     10.89 o 
  -1  -1  15       49.77       44.02     12.74 o 
   0  -1  15       61.41       38.02     10.73 o 
   1  -1  15       14.26        8.99      9.55 o 
   2  -1  15       26.60       38.66     14.34 o 
  -9   0  15       75.73       50.47     14.37 o 
  -8   0  15      132.48      117.01     14.13 o 
  -7   0  15       34.73       58.35     11.92 o 
  -6   0  15       15.03       11.25     11.12 o 
  -5   0  15       27.47       19.05     17.57 o 
  -4   0  15        1.12        0.32      7.58 o 
  -3   0  15        9.59        8.79      8.09 o 
  -2   0  15       15.66       16.38     10.63 o 
  -1   0  15        5.83       12.86      8.74 o 
   0   0  15       11.31        3.26     10.45 o 
   1   0  15       10.16       -6.86      7.91 o 
   2   0  15       95.13       84.89     11.49 o 
  -9   1  15       20.55       18.99     10.99 o 
  -8   1  15        4.19        0.03      7.25 o 
  -7   1  15       45.79       32.52      9.22 o 
  -6   1  15       29.72       35.11      9.37 o 
  -5   1  15       12.47       24.34      8.21 o 
  -4   1  15        1.16       -2.45      7.44 o 
  -3   1  15       20.71       13.06      8.02 o 
  -2   1  15       18.94       19.12      9.62 o 
  -1   1  15       50.07       44.69      9.98 o 
   0   1  15       60.91       58.28     10.95 o 
   1   1  15       13.93       18.34      8.43 o 
   2   1  15       25.77       19.34     10.08 o 
  -8   2  15       18.48       17.61     11.19 o 
  -7   2  15       13.55       -5.06      8.21 o 
  -6   2  15       21.38       16.61      9.60 o 
  -5   2  15       24.14       24.47      8.52 o 
  -4   2  15       39.92       35.70      8.65 o 
  -3   2  15       43.99       48.53      9.04 o 
  -2   2  15       28.24       16.48      9.18 o 
  -1   2  15       60.21       57.55     10.64 o 
   0   2  15       21.77       14.72      9.14 o 
   1   2  15       73.02       71.97     11.35 o 
  -7   3  15       46.56       93.71     25.79 o 
  -6   3  15        1.13       -9.50      9.50 o 
  -5   3  15       13.13       10.95     12.82 o 
  -4   3  15       18.28        2.03     11.56 o 
  -3   3  15      102.14       96.11     22.36 o 
  -2   3  15        5.70        7.67     10.47 o 
  -1   3  15       32.37       31.90     11.69 o 
   0   3  15       31.94       37.39     12.15 o 
  -4   4  15       33.93       12.05     16.20 o 
  -3   4  15       29.39        1.17     17.11 o 
  -4  -2  16        8.55       14.00     21.65 o 
  -3  -2  16       99.45       89.31     30.85 o 
  -7  -1  16       69.26       63.64     26.70 o 
  -6  -1  16       11.65       -6.95     11.03 o 
  -5  -1  16       31.31       43.55     14.63 o 
  -4  -1  16       84.60       85.00     15.41 o 
  -3  -1  16        4.20        2.95     11.80 o 
  -2  -1  16       14.82       28.68     16.96 o 
  -1  -1  16       43.55       21.72     11.62 o 
  -7   0  16       10.61       -0.46     14.33 o 
  -6   0  16      309.51      318.19     27.86 o 
  -5   0  16       21.42       31.86     12.91 o 
  -4   0  16       17.56        0.84     11.04 o 
  -3   0  16        3.12       -1.59     12.92 o 
  -2   0  16       56.43       38.79      9.88 o 
  -1   0  16        0.05       12.39      9.21 o 
   0   0  16       62.96       98.64     27.09 o 
  -7   1  16       70.18       62.69     18.93 o 
  -6   1  16       11.11        2.93      8.53 o 
  -5   1  16       31.02       24.23      9.50 o 
  -4   1  16       84.09       86.69     12.25 o 
  -3   1  16        4.11       -5.09      8.83 o 
  -2   1  16       14.15       18.43      9.75 o 
  -1   1  16       43.73       45.11     19.83 o 
  -6   2  16       28.13       31.50     13.11 o 
  -5   2  16       54.07       44.56     13.02 o 
  -4   2  16        8.66       -2.27     11.05 o 
  -3   2  16       97.90      115.30     16.49 o 
  -2   2  16        1.82       -1.45     11.36 o 
                                                 
